# Supplementary material for: Lenvatinib activates anti-tumor immunity by suppressing immunoinhibitory infiltrates in the tumor microenvironment of advanced hepatocellular carcinoma
Source: Commun Med (Lond). 2023 Oct 25;3:152. doi: 10.1038/s43856-023-00390-x (PMC10600115; doi:10.1038/s43856-023-00390-x)
Supplement: Supplementary file 3 — Supplementary Data 1 [file 43856_2023_390_MOESM3_ESM.xlsx]

## Sheet: Sheet1
Supplementary Data 1 | Annotations for the nCounter Tumor Signaling 360 Panel
Signature	Number of selected genes	Genes
Internal reference gene	20	UBB, TMUB2, TLK2, TFRC, TBP, TBC1D10B, STK11IP, SF3A1, SDHA, PUM1, PSMC4, POLR2A, OAZ1, NRDE2, MRPL19, GUSB, G6PD, ERCC3, DNAJC14, ABCF1
Androgen signaling	28	UGDH, TPD52, TMPRSS2, SPDEF, SORD, SMS, RB1, PHB, PDLIM5, NKX3-1, NCOR1, KLK4, KLK3, KLK2, ITGAV, HDAC1, GSR, FOXP1, ELOVL5, CTNNB1, CCNE1, BRCA1, B4GALT1, ARID1A, AR, ALDH1A3, ACSL3, ABCC4
Antigen presentation	15	TAPBP, TAP2, TAP1, PSMB9, PSMB7, PSMB10, LAG3, HLA-E, HLA-DRB1, HLA-DQA1, HLA-C, HLA-B, HLA-A, BCAP31, B2M
Apoptosis	13	TP53, PMAIP1, MAPK8, LMNB1, GZMB, FASLG, FAS, CASP3, BCL2L1, BCL2A1, BCL2, BAX, BAD
Autophagy	13	SQSTM1, RPTOR, RB1CC1, PIK3R4, MTOR, MLST8, GABARAP, ERN1, EIF2AK3, CHMP2A, ATG4B, ATG2B, ATG101
B-cell function	7	SPIB, MS4A1, FCRL2, CD22, CD19, BLK
Cell adhesion & motility	46	ROCK2, ROCK1, RAF1, RAC3, PGF, PDPK1, PARVA, PARD3, PAK2, MYL9, LAMC2, LAMC1, LAMB3, LAMB1, LAMA4, LAMA2, JUP, ITGB8, ITGB6, ITGB5, ITGB3, ITGB2, ITGB1, ITGAX, ITGAV, ITGAM, ITGAL, ITGA8, ITGA5, ITGA11, ITGA1, FLT4, FBLIM1, DOCK1, CTNND1, CTNNB1, CTNNA1, COL6A3, COL6A2, COL6A1, COL4A2, COL4A1, CDH5, CDH11, CDH1, CAV1
Cell cycle	79	WRAP53, WEE1, UBE2C, TUBG1, TTK, TPX2, TP53, TOP2A, TFDP1, STAG2, SMC3, SKP2, SKA1, SFN, RUVBL1, RRM2, RPA3, RFC4, RFC3, RFC2, RBX1, RBL1, RB1, RAD51, PRIM1, POLE, PLK1, PCNA, NUF2, NEK2, NCAPG, MYBL2, MKI67, MDM2, MCM4, MCM2, LIN9, LIG1, KIF2C, KIF23, KIF20A, HJURP, GTSE1, FOXM1, FEN1, EXO1, E2F2, E2F1, DNA2, DKC1, COP1, CLSPN, CENPA, CDKN2A, CDKN1A, CDK6, CDK4, CDK2, CDK1, CDCA8, CDCA5, CDC25C,…
Chemokine signaling	21	XCL1/2, CXCR6, CXCR4, CXCR2, CXCL9, CXCL11, CXCL10, CMKLR1, CCR7, CCR5, CCR4, CCR2, CCR1, CCL5, CCL4, CCL21, CCL2, CCL19, CCL13, ACKR3, ACKR2
Cytotoxicity	18	PRF1, NKG7, NCR1, KLRK1, KLRG1, KLRD1, KLRB1, KIR3DL2, KIR3DL1, KIR2DS4, KIR2DL4, KIR2DL3, GZMK, GZMH, GZMB, GZMA, GNLY, CTSW
DNA damage repair	44	XRCC2, VCP, UBE2T, TP73, TP53, TIMELESS, SOD1, RUVBL1, RPA3, RNF111, RAD54L, RAD54B, RAD51AP1, RAD51, POLE, PCNA, PCLAF, PARP3, PARP2, PARP1, NEIL3, MSH2, MLH1, LIG1, KPNA2, H2AX, FEN1, FANCI, FANCD2, FANCA, EXO1, EME1, DTL, DNA2, CLSPN, CHEK2, CHEK1, BRIP1, BRCA2, BRCA1, BLM, ATRX, ATR, ATM
ECM remodeling & metastasis	43	LAMC2, LAMC1, LAMB3, LAMB1, LAMA4, LAMA2, ITGB8, ITGB6, ITGB5, ITGB3, ITGB1, ITGAX, ITGAV, ITGA8, ITGA5, ITGA11, ITGA1, COL6A3, COL6A2, COL6A1, COL4A2, COL4A1, CDH1, CASP3, KLK2, CD44, CD47, CEACAM1, DCN, FBLN2, FBN1, FMOD, LTBP1, MMP9, SDC1, SERPINE1, TGFB1, TGFB2, TGFB3, THBS1, THBS2, TPSAB1/B2, VWF
EGFR signaling	9	EGF, EGFR, FAM83A, HRAS, NRAS, PIK3CA, PIK3R1, SOS1, SRC
EMT	69	EGF, EGFR, PIK3CA, SRC, ITGB1, CDH1, CD44, MMP9, TGFB1, TGFB2, TP53, CXCR4, CCR7, CCL21, CCL2, FOXM1, AURKA, ROCK1, CTNNB1, CAV1, MTOR, HDAC1, AR, AKT1, CD274, DNMT1, EPCAM, ERBB2, ESR1, ESRP1, EZH2, FGFR1, FOXA1, GREM1, GRHL2, GSK3B, HGF, HIF1A, IGF1R, IL6, JAK2, JUN, KDM1A, KRAS, LCN2, LOX, MAPK1, MAPK3, MET, MUC1, MYC, NANOG, NFKB1, POU5F1, PTEN, PTGS2, SHH, SMAD7, SNAI1, SNAI2, SOX2, STAT3, T…
Epigenetic & transcriptional regulation	60	TP53, HDAC1, EZH2, KDM1A, MYC, ZEB1, ATM, CCNT1, BCL2L1, BCL2A1, BAX, TMPRSS2, NCOR1, ARID1A, AGO2, AGO4, ARID1B, ARID2, ARID4A, ARID4B, ASH1L, ASXL2, ATF2, ATF4, ATF7IP, ATXN7, BIRC3, BRMS1, CBX2, CD14, CD40, CD86, CLOCK, CREBBP, CSF1R, DICER1, EP300, EPC1, JMJD1C, KAT2B, KAT6A, KAT6B, KDM3B, KDM5A, KDM6A, KLF5, KMT2A, KMT2D, NSD1, PBRM1, RBBP5, RUNX1, SETD2, SF3B1, SIN3A, SPINT1, TET2, TRAF1, T…
ERBB2 signaling	14	EGF, EGFR, PIK3CA, SRC, AKT1, ERBB2, HRAS, NRAS, PIK3R1, SOS1, AKT2, AKT3, GRB7, PRKCA
Estrogen signaling	23	KDM1A, CCNT1, AGO2, AGO4, ATF4, EP300, KAT2B, RUNX1, ESR1, FOXA1, KPNA2, STAG2, SMC3, CALML3, CXXC5, ESR2, GNAI3, KRT16, KRT17, MYB, NCOA2, NOS3, PLCB3
FGFR signaling	16	PIK3CA, HRAS, NRAS, PIK3R1, SOS1, ESRP1, FGFR1, MAPK1, MAPK3, BRAF, ESRP2, FGF7, FGFBP1, FGFR2, FGFR3, GALNT3
Glucose metabolism	26	NCOA2, NCOR1, ATF2, ALDH1A3, ADH1A, ALDOA, COX5B, CREB1, GABPA, GLUD1, GLUD2, HK2, IDH1, IDH2, LDHA, MAPK14, NDUFA2, NDUFB1, PDK1, PFKFB3, PFKP, PGK1, PKM, PRKACA, SLC2A1, TPI1
Glutamine metabolism	6	GLUD1, GLUD2, GLUL, GPT, RIMKLB, SLC1A5
Hedgehog	14	PRKACA, GSK3B, SHH, VCP, CDK6, PSMB9, PSMB7, PSMB10, NF1, P4HB, PTCH1, PTCH2, RASA1, SMO
HIF1 signaling	29	ALDOA, HK2, LDHA, PDK1, PFKFB3, PFKP, PGK1, PKM, SLC2A1, TPI1, EP300, NOS3, HIF1A, SERPINE1, TGFB3, RBX1, ADM, ANGPT2, CA9, EDN1, EGLN3, FLT1, HMOX1, IGFBP3, LTBR, NOS2, P4HA2, PRKCB, TEK
Hippo signaling	34	SERPINE1, CDH1, TGFB2, SMAD7, SNAI2, SOX2, WWTR1, YAP1, ITGB5, CASP3, THBS1, TP73, TOP2A, CDC20, PARD3, ITGB2, CTNNA1, AMOTL2, AXL, BIRC5, FRMD6, FSTL1, LATS1, SAV1, SLIT2, STK3, STK4, TAZ, TEAD1, TEAD2, TGM2, TJP1, TNS1, WWC1
Immortality & stemness	30	SOX2, TP53, EZH2, MYC, CD44, IGF1R, KRAS, NANOG, POU5F1, STAT3, RUVBL1, RPA3, POLE, PCNA, LIG1, FEN1, DNA2, WRAP53, RFC4, RFC3, RFC2, RB1, PRIM1, DKC1, BCL2, ABCG2, CD34, EPAS1, TERF2IP, TERT
Inflammation	60	ITGB2, PKM, LTBR, NOS2, VCP, GNAI3, CD14, ITGB1, LCN2, PTGS2, ITGB3, ITGAX, ITGAV, CD47, CEACAM1, XCL1/2, ITGAM, ITGAL, C3AR1, CD300A, CD33, CD53, CD68, CEACAM3, CYBB, CYFIP1, DOCK2, FCAR, FCGR3A/B, FPR1, GSTM4, HAVCR2, HCK, HUWE1, ITK, LAIR1, LCK, LILRB2, LTA, LTB, LYN, MNDA, MYD88, NFAM1, OSM, OSMR, PA2G4, PLAU, PTGER1, PTGER2, PTGER3, PTGER4, S100A12, SELL, SIGLEC5, SIGLEC9, SIRPA, SLPI, TLR3,…
Interferon response	35	CD44, PSMB9, PSMB10, MAPK3, KPNA2, JAK2, HLA-E, HLA-DRB1, HLA-DQA1, HLA-C, HLA-B, HLA-A, B2M, CGAS, EIF4G1, ICAM1, IFNA1, IFNAR1, IFNAR2, IFNG, IFNGR2, IRF1, IRF3, IRF4, IRF7, JAK1, MX1, OAS1, OAS2, OAS3, PTPN6, SOCS1, SOCS3, STAT1, STING1
Interleukin signaling	27	CSF1R, IL6, SDC1, CRK, CSF2RA, CSF2RB, CSF3R, IL10, IL10RA, IL11, IL12B, IL12RB1, IL15, IL15RA, IL21R, IL22RA2, IL27RA, IL2RA, IL2RB, IL2RG, IL3RA, IL4R, IL6ST, IL7, IL7R, IL9R, SYK
JAK STAT signaling	11	JAK2, JAK1, PTPN6, SOCS1, SOCS3, STAT1, STAT3, RAF1, JAK3, MCL1, STAT4
Lipid metabolism	6	ADH1A, ACOT12, CPT2, CYP4A11/22, EHHADH, SREBF1
MAPK signaling	65	JAK2, JAK1, RAF1, JAK3, IL6, CSF2RA, CSF2RB, IL2RA, IL2RB, IL2RG, IL3RA, PSMB9, PSMB10, MAPK3, ITGB3, MYC, KRAS, RBX1, TEK, PRKACA, PSMB7, NF1, RASA1, MAPK14, HRAS, NRAS, SOS1, MAPK1, BRAF, FGF7, AGO2, AGO4, EGF, EGFR, SRC, ERBB2, HGF, JUN, MET, VWF, CDK1, PAK2, MAPK8, PHB, ABL1, ALK, CDCP1, DUSP6, ERBB3, FLT3, HSPB1, IQGAP1, KIT, LAMTOR2, MALL, MAP2K1, MAP2K2, MAP3K14, MAP3K7, MAPK13, PDGFB, PDG…
MET signaling	20	HRAS, NRAS, SOS1, SRC, HGF, MET, STAT3, CRK, ITGB1, PIK3CA, PIK3R1, SPINT1, LAMC2, LAMC1, LAMB3, LAMB1, LAMA4, LAMA2, SPINT2, TNS4
mTOR signaling	48	LAMTOR2, EIF4G1, ITGB2, ALDOA, HK2, LDHA, PDK1, PGK1, SLC2A1, TPI1, EGLN3, SLC1A5, IDH1, CXCR4, AURKA, MTOR, TUBG1, RRM2, PLK1, MCM4, MCM2, CDC25A, CCNF, BUB1, SQSTM1, RPTOR, SORD, GSR, ELOVL5, ACSL3, AKT1S1, BHLHE40, CACYBP, EIF4EBP1, ERO1A, GMPS, LAMTOR1, LAMTOR4, LAMTOR5, MTHFD2, PRDX1, RICTOR, RRAGC, SLC7A5, SQLE, STIP1, UCHL5, XBP1
Myc	22	THBS1, TCOF1, TBRG4, SRM, PPAN, NME1, MGA, FASLG, CDK4, CCNE1, CCNA2, BYSL, AIMP2, HK2, LDHA, PLK1, MCM4, SORD, MYC, PHB, PA2G4, TERT
Myeloid immune evasion	18	NOS2, PTGS2, SELL, ADORA2A, ADORA2B, ARG1, CD163, CD209, CD38, CD84, ENTPD1, ENTPD2, IDO1, IDO2, MS4A2, MS4A4A, MST1R, NT5E
NF-kB signaling	46	PTGS2, SQSTM1, MAP3K14, MAP3K7, SYK, ICAM1, LTBR, CD14, LCK, LTA, LTB, LYN, MYD88, PLAU, PRKCB, BCL2L1, BCL2A1, BIRC3, CD40, TRAF1, CCL21, NFKB1, TLR4, TNF, PARP1, CCL4, CCL19, CCL13, BTK, CARD11, CD40LG, CFLAR, CHUK, IKBKG, LAT, LY96, NFKB2, PLCG2, REL, RELB, TNFAIP3, TNFSF11, TNFSF13B, TNFSF14, TRAF6, ZAP70
Notch signaling	9	KAT2B, HDAC1, WNT5A, DLL3, FZD1, FZD7, JAG1, MAML2, NOTCH3
Nrf2 & oxidative stress	25	GSR, ERO1A, PRDX1, CYBB, GSTM4, HMOX1, P4HB, GABPA, SOD1, ABCC1, ATOX1, ATP7A, CCS, GPX1, KEAP1, MAFG, NCF1, NCF2, NFE2L2, NUDT2, PRDX2, PRDX6, TXN, TXN2, TXNRD2
p53 signaling	16	TP53, TP73, ATM, FANCI, FANCD2, CHEK1, ATR, MDM2, GTSE1, COP1, CCNK, PMAIP1, CDK12, SERPINB5, SSRP1, SUPT16H
PDGF signaling	24	THBS1, HRAS, NRAS, SOS1, SRC, STAT3, CRK, PIK3CA, PIK3R1, RASA1, PDGFB, PDGFRA, PDGFRB, STAT1, GRB7, COL6A3, COL6A2, COL6A1, COL4A2, COL4A1, THBS2, NCK1, PIK3CB, PIK3R2
PI3K Akt signaling	20	PIK3CA, PIK3R1, PIK3CB, PIK3R2, AKT1S1, EIF4EBP1, GSK3B, ATF2, CREB1, ATF4, AKT1, AKT2, AKT3, PRKCA, PTEN, PIK3R4, PIK3CD, PIK3R3, PIK3R5, PLEK2
Senescence	20	TP53, MDM2, ATM, NFKB1, CDK4, CCNE1, CCNA2, IL6, MAPK14, RB1, CDK6, E2F2, E2F1, CDKN2A, CDKN1A, CDK2, CCNE2, HMGA1, ITPR1, ITPR3
T-cell costimulation	19	CD40, CD40LG, ADORA2A, HAVCR2, CD86, CD274, LAG3, CD27, CD276, CD28, CD80, CTLA4, ICOS, PDCD1, PDCD1LG2, TIGIT, TNFRSF18, TNFRSF4, TNFRSF9
T-cell exhaustion	18	HAVCR2, CD86, LAG3, CTLA4, PDCD1, TIGIT, ENTPD2, CD44, HIF1A, KLRG1, CD244, EOMES, TBX21, TCF7, TOX, TOX2, TOX3, TOX4
TCR signaling	32	CTLA4, PDCD1, CD40LG, CD28, ICOS, CDK4, NCK1, LCK, TNF, CARD11, LAT, ZAP70, JUN, PAK2, PTPN6, IL10, IFNG, ITK, CD247, CD3D, CD3E, CD3G, CD4, CD6, CD8A, CD8B, FOS, GRAP2, NFATC2, PTPRC, TRAT1, VAV1
TGF beta signaling	34	CTLA4, PDCD1, CD40LG, CD28, ICOS, CDK4, NCK1, LCK, TNF, CARD11, LAT, ZAP70, JUN, PAK2, PTPN6, IL10, IFNG, ITK, CD247, CD3D, CD3E, CD3G, CD4, CD6, CD8A, CD8B, FOS, GRAP2, NFATC2, PTPRC, TRAT1, VAV1
TNF superfamily	12	TNF, CD27, TNFRSF18, TNFRSF4, TNFRSF9, TNFSF11, TNFSF13B, TNFSF14, FASLG, FAS, TNFRSF17, TNFSF8
Tumor antigen	11	CEACAM1, KLK3, B4GALNT1, CTAG1A/B, FOLH1, GPNMB, MAGEC1, MAGEC2, MLANA, MSLN, MUC16
VEGF signaling	16	MAPK14, PLCG2, HSPB1, MAPK13, NOS3, FLT1, VEGFA, FLT4, ABI1, KDR, PLA2G4A, SPHK2, VEGFB, VEGFC, VEGFD, WASF2
Wnt signaling	19	JAG1, SOX7, TCF7, WNT5A, FZD7, FZD1, CACYBP, RUVBL1, PTCH1, PLCB3, RBBP5, TRRAP, CTNNB1, SKP2, RAC3, APC, CHD8, FZD4, FZD8
