# Supplementary material for: Lenvatinib activates anti-tumor immunity by suppressing immunoinhibitory infiltrates in the tumor microenvironment of advanced hepatocellular carcinoma
Source: Commun Med (Lond). 2023 Oct 25;3:152. doi: 10.1038/s43856-023-00390-x (PMC10600115; doi:10.1038/s43856-023-00390-x)
Supplement: Supplementary file 4 — Supplementary Data 2 [file 43856_2023_390_MOESM4_ESM.xlsx]

## Sheet: Sheet1
Supplementary Data 2 | TCGA-TME classification platform
Process/Signature	Number of selected genes	Genes
MHCI	7	HLA-A, HLA-B, HLA-C, B2M, TAP1, TAP2, TAPBP
MHCII	9	HLA-DRA, HLA-DRB1, HLA-DMA, HLA-DPA1, HLA-DPB1, HLA-DMB, HLA-DQB1, HLA-DQA1, CIITA
Co-activation molecules	14	CD28, CD40, TNFRSF4, ICOS, TNFRSF9, CD27, CD80, CD86, CD40LG, CD83, TNFSF4, ICOSLG, TNFSF9, CD70
Effector cells	12	IFNG, GZMA, GZMB, PRF1, GZMK, ZAP70, GNLY, FASLG, TBX21, EOMES, CD8A, CD8B
Effector cell traffic	9	CXCL9, CXCL10, CXCL11, CX3CL1, CCL3, CCL4, CX3CR1, CCL5, CXCR3
NK cells	17	NKG7, CD160, CD244, NCR1, KLRC2, KLRK1, CD226, GZMH, GNLY, IFNG, KIR2DL4, EOMES, GZMB, FGFBP2, KLRF1, SH2D1B, NCR3
T cells	11	TBX21, ITK, CD3D, CD3E, CD3G, TRAC, TRBC1, TRBC2, CD28, CD5, TRAT1
B cells	13	CD19, MS4A1, TNFRSF13C, CR2, TNFRSF17, TNFRSF13B, CD22, CD79A, CD79B, BLK, FCRL5, PAX5, STAP1
M1 signature	9	NOS2, TNF, IL1B, SOCS3, CMKLR1, IRF5, IL12A, IL12B, IL23A
Th1 signature	7	IFNG, IL2, CD40LG, IL21, TBX21, STAT4, IL12RB2
Antitumor cytokines	6	TNF, IFNB1, IFNA2, CCL3, TNFSF10, IL21
Checkpoint molecules	10	PDCD1, CD274, CTLA4, LAG3, PDCD1LG2, BTLA, HAVCR2, TIGIT, VSIR, C10orf54
Treg	7	FOXP3, CTLA4, IL10, TNFRSF18, CCR8, IKZF4, IKZF2
Treg and Th2 traffic	7	CCL17, CCL22, CCL1, CCL28, CCR4, CCR8, CCR10
Neutrophil signature	10	MPO, ELANE, PRTN3, CTSG, CXCR1, CXCR2, FCGR3B, CD177, FFAR2, PGLYRP1
Granulocyte traffic	9	CXCL8, CXCL1, CXCL2, CXCL5, CCL11, KITLG, CXCR1, CXCR2, CCR3
Immune suppression by myeloid cells	7	IDO1, ARG1, IL10, CYBB, PTGS2, IL4I1, IL6
Myeloid cells traffic	15	CSF2, CSF3, CXCL12, CCL26, IL6, CXCL8, CXCL5, CSF1R, CSF2RA, CSF3R, CXCR4, IL6R, CXCR2, CCL15, CSF1
Tumor-associated macrophages	8	IL10, MRC1, MSR1, CD163, CSF1R, IL4I1, SIGLEC1, CD68
Macrophage and DC traffic	8	CCL2, CCL7, CCL8, XCL1, CCR2, XCR1, CSF1R, CSF1
Th2 signature	6	IL4, IL5, IL13, IL10, GATA3, CCR4
Protumor cytokines	7	IL10, TGFB1, TGFB2, TGFB3, IL22, MIF, IL6
Cancer-associated fibroblasts	19	COL1A1, COL1A2, COL5A1, ACTA2, FGF2, FAP, LRP1, CD248, COL6A1, COL6A2, COL6A3, CXCL12, FBLN1, LUM, MFAP5, MMP3, MMP2, PDGFRB, PDGFRA
Matrix	15	FN1, COL1A1, COL1A2, COL4A1, COL3A1, VTN, LGALS7, LGALS9, LAMA3, LAMB3, LAMC2, TNC, ELN, COL5A1, COL11A1
Matrix remodeling	12	CA9, MMP9, MMP2, MMP1, MMP3, MMP12, MMP7, MMP11, PLOD2, ADAMTS4, ADAMTS5, LOX
Angiogenesis	15	VEGFA, VEGFB, VEGFC, PDGFC, CXCL8, CXCR2, FLT1, PGF, CXCL5, KDR, ANGPT1, ANGPT2, TEK, VWF, CDH5
Endothelium	10	NOS3, KDR, FLT1, VCAM1, VWF, CDH5, MMRN1, ENG, CLEC14A, MMRN2
Tumor proliferation rate	15	MKI67, ESCO2, CETN3, CDK2, CCND1, CCNE1, AURKA, AURKB, E2F1, MYBL2, BUB1, PLK1, CCNB1, MCM2, MCM6
EMT signature	7	SNAI1, SNAI2, TWIST1, TWIST2, ZEB1, ZEB2, CDH2
