# Supplementary material for: Lenvatinib activates anti-tumor immunity by suppressing immunoinhibitory infiltrates in the tumor microenvironment of advanced hepatocellular carcinoma
Source: Commun Med (Lond). 2023 Oct 25;3:152. doi: 10.1038/s43856-023-00390-x (PMC10600115; doi:10.1038/s43856-023-00390-x)
Supplement: Supplementary file 5 — Supplementary Data 3 [file 43856_2023_390_MOESM5_ESM.xlsx]

## Sheet: Fig1b_annotation
Annotation
FL_ID	PFS (month)	censor	mRECIST	RECIST	Sex	DNA_input
FL1	1.42857	1	PD	PD	Male	1.1
FL2	2.17857	1	PD	PD	Male	0.8
FL3	5.25	0	PR	SD	Female	10.9
FL4	3.67857	1	PR	SD	Male	18.3
FL5	5.78571	1	SD	SD	Female	50
FL6	0.5	1	PD	PD	Male	25
FL7	8.14286	0	SD	SD	Male	25
FL8	9	1	CR	PR	Male	9.8
FL9	10.6786	1	PR	SD	Male	25
FL10	6.5	1	SD	SD	Female	50
FL11	6.71429	1	PR	PR	Male	4.5
FL12	0.642857	1	PD	PD	Male	7
FL13	6.17857	1	PR	PR	Male	0.9
FL14	5.5	1	SD	SD	Male	0.8
FL15	11.75	1	CR	PR	Male	0.7
FL16	1.60714	1	PD	PD	Male	25
FL17	12.6786	1	SD	SD	Male	1.4
FL18	7.89286	0	PR	SD	Male	8.6
FL19	33.6429	1	CR	CR	Male	1.1
FL20	22.8571	1	PR	PR	Male	18.5
FL21	5.39286	1	PR	SD	Male	25
FL22	15.6429	1	PR	SD	Male	50
FL23	7.32143	1	PR	SD	Male	50
FL24	5.32143	1	PR	PR	Male	1.9
FL25	2.78571	1	PD	PD	Female	50
FL26	17.2143	1	PR	PR	Male	100
FL27	1.57143	1	PD	PD	Male	6
FL28	8.07143	1	CR	SD	Male	12.3
FL29	5.07143	0	PR	PR	Female	100
FL30	5.39286	1	PR	SD	Male	25
FL31	15.7857	1	CR	SD	Male	100
FL32	12.6429	1	PR	PR	Female	100
FL33	6.53571	1	PR	SD	Male	1.9
FL34	7.75	0	SD	SD	Male	100
FL35	17.9643	0	CR	PR	Male	50
FL36	9.71429	1	PR	SD	Male	100
FL37	4.03571	0	PR	SD	Male	100
FL38	9.96429	1	PR	PR	Male	50
FL39	10.5	1	PR	SD	Male	18.3
FL40	3.96429	1	PR	PR	Male	50
FL41	4.17857	1	PR	PR	Male	100
FL42	10.1429	1	PR	PR	Male	22.7
FL43	4.28571	0	PR	SD	Female	100
FL44	3.82143	1	SD	SD	Male	25
FL46	4.42857	1	PR	SD	Male	25
FL47	4	1	SD	SD	Male	100
FL48	4.39286	1	PR	PR	Male	100
FL49	8.96429	1	PR	PR	Male	8.4
FL50	16.4643	1	SD	SD	Male	7.8
FL51	2.46429	1	PR	PD	Male	50

## Sheet: Fig1b_data
Mutation
Gene/Sample	FL1	FL2	FL3	FL4	FL5	FL6	FL7	FL8	FL9	FL10	FL11	FL12	FL13	FL14	FL15	FL16	FL17	FL18	FL19	FL20	FL21	FL22	FL23	FL24	FL25	FL26	FL27	FL28	FL29	FL30	FL31	FL32	FL33	FL34	FL35	FL36	FL37	FL38	FL39	FL40	FL41	FL42	FL43	FL44	FL46	FL47	FL48	FL49	FL50
TP53	NA	Missense	NA	Missense	NA	NA	Nonsense	Missense	Missense	NA	NA	NA	Missense	NA	Missense	NA	NA	NA	NA	NA	NA	NA	Missense	Missense	NA	NA	NA	NA	NA	Missense	NA	NA	NA	NA	NA	NA	Nonsense	NA	NA	NA	NA	NA	Missense	Deletion	NA	NA	Missense	NA	NA
CTNNB1	NA	NA	NA	NA	NA	NA	Missense	NA	Missense	NA	Missense	Missense	NA	Missense	NA	NA	NA	NA	NA	Missense	Missense	Missense	NA	NA	NA	Missense	NA	NA	NA	NA	NA	NA	NA	Missense	NA	NA	NA	NA	NA	NA	NA	NA	NA	NA	NA	NA	NA	NA	NA
AXIN1	Missense	NA	NA	NA	NA	NA	NA	NA	NA	NA	NA	NA	NA	NA	NA	NA	NA	NA	NA	NA	NA	NA	Missense	NA	Missense	NA	NA	NA	NA	NA	NA	NA	NA	NA	NA	NA	NA	NA	NA	NA	NA	NA	NA	NA	Missense	NA	NA	NA	NA
CDKN2A	Missense	NA	NA	NA	NA	NA	NA	NA	NA	Nonsense	NA	NA	Missense	NA	NA	NA	NA	NA	NA	NA	NA	NA	NA	NA	NA	NA	NA	NA	NA	NA	NA	NA	NA	NA	NA	NA	Missense	NA	NA	NA	Missense	NA	NA	NA	NA	NA	NA	NA	NA
FGFR1	Missense	NA	NA	NA	NA	Missense	NA	NA	NA	NA	NA	NA	NA	Missense	NA	NA	NA	NA	Missense	NA	NA	NA	NA	NA	NA	NA	NA	NA	NA	NA	NA	NA	Missense	NA	NA	NA	NA	NA	NA	NA	NA	NA	NA	NA	NA	NA	NA	NA	Missense
RPS6KA3	Nonsense	NA	NA	NA	NA	NA	NA	NA	NA	NA	NA	NA	NA	NA	NA	NA	NA	NA	NA	NA	NA	NA	NA	NA	NA	NA	NA	NA	NA	NA	NA	NA	NA	NA	NA	NA	NA	NA	NA	NA	NA	NA	NA	NA	NA	NA	NA	NA	NA
ALB	NA	NA	NA	NA	NA	NA	NA	NA	NA	Frameshift deletion	NA	NA	NA	NA	NA	NA	NA	NA	NA	NA	NA	NA	NA	NA	NA	NA	NA	NA	NA	NA	NA	NA	NA	NA	NA	NA	NA	NA	NA	NA	NA	NA	NA	NA	NA	NA	NA	NA	NA
ATM	NA	Nonsense	NA	NA	NA	NA	NA	NA	NA	NA	NA	NA	NA	NA	NA	NA	NA	NA	NA	NA	NA	NA	NA	NA	NA	NA	NA	NA	NA	NA	NA	NA	NA	NA	NA	NA	NA	NA	NA	NA	NA	NA	Deletion	NA	NA	NA	NA	NA	NA
ARID1A	NA	NA	NA	NA	NA	NA	NA	NA	NA	NA	NA	NA	NA	NA	NA	Deletion	NA	NA	NA	NA	NA	NA	NA	Frameshift deletion	NA	NA	NA	Frameshift deletion	NA	NA	NA	NA	Nonsense	NA	NA	NA	NA	NA	NA	NA	NA	NA	NA	NA	NA	NA	NA	NA	NA
APC	NA	NA	NA	NA	NA	Deletion	NA	NA	NA	NA	NA	NA	NA	NA	NA	NA	NA	NA	Missense	Frameshift deletion	NA	NA	NA	NA	NA	NA	NA	NA	NA	NA	NA	NA	NA	NA	NA	NA	NA	NA	NA	NA	NA	NA	Deletion	NA	NA	NA	NA	NA	NA
FGF3	NA	NA	NA	NA	NA	NA	NA	NA	NA	NA	NA	NA	NA	NA	NA	NA	NA	NA	NA	NA	NA	NA	Missense	NA	NA	NA	NA	NA	NA	NA	NA	NA	NA	NA	NA	NA	NA	NA	NA	NA	NA	NA	NA	NA	NA	NA	NA	NA	NA
FGF19	NA	NA	NA	NA	NA	Missense	NA	NA	NA	NA	NA	NA	NA	NA	NA	NA	NA	NA	NA	NA	NA	NA	NA	NA	NA	NA	NA	NA	NA	NA	NA	NA	NA	NA	NA	NA	NA	NA	NA	NA	NA	NA	NA	NA	NA	NA	NA	NA	NA
APOB	NA	NA	NA	NA	NA	NA	NA	Missense	NA	NA	NA	NA	NA	NA	NA	NA	NA	NA	NA	NA	NA	NA	NA	NA	NA	NA	NA	NA	NA	NA	NA	NA	NA	NA	NA	NA	NA	NA	NA	NA	NA	NA	NA	NA	NA	NA	NA	NA	NA
TERT	NA	NA	NA	NA	NA	NA	NA	NA	Upstream	NA	NA	NA	NA	NA	NA	NA	NA	NA	NA	NA	NA	NA	NA	NA	NA	NA	NA	NA	NA	NA	NA	NA	NA	NA	Upstream	NA	NA	NA	NA	Upstream	NA	NA	NA	NA	NA	NA	NA	NA	NA
CCND1	NA	NA	NA	NA	NA	NA	NA	NA	NA	NA	NA	NA	NA	NA	NA	NA	NA	NA	NA	NA	NA	NA	NA	NA	NA	NA	NA	NA	NA	NA	Amplification	NA	NA	NA	NA	NA	NA	NA	NA	NA	NA	NA	NA	NA	NA	NA	NA	NA	NA
FGFR2	NA	NA	NA	NA	NA	NA	NA	NA	NA	NA	NA	NA	NA	NA	NA	NA	NA	NA	NA	NA	NA	NA	NA	NA	NA	NA	NA	NA	NA	NA	NA	NA	NA	NA	NA	NA	NA	NA	NA	NA	NA	NA	NA	NA	NA	NA	NA	NA	NA
FGF4	NA	NA	NA	NA	NA	NA	NA	NA	NA	NA	NA	NA	NA	NA	NA	NA	NA	NA	NA	NA	NA	NA	NA	NA	NA	NA	NA	NA	NA	NA	NA	NA	NA	NA	NA	NA	NA	NA	NA	NA	NA	NA	NA	NA	NA	NA	NA	NA	NA
ARID2	NA	NA	NA	NA	NA	NA	NA	NA	NA	NA	NA	NA	NA	NA	NA	NA	NA	NA	NA	NA	NA	NA	NA	NA	NA	NA	NA	NA	NA	NA	NA	NA	NA	NA	NA	NA	NA	NA	NA	NA	NA	NA	NA	NA	NA	NA	NA	NA	NA
[truncated: 1 more columns]

## Sheet: Fig1c_annotation
Annotation
FL_ID	Group	Etiology	CTNNB1	PFS (days)	Response_mRECIST	Response_RECIST	T_cells_CD8 (CIBERSORT)	Macrophages_M2 (CIBERSORT)	TCGA_TME-subtype	Stromal141_UP (Immune score)	Immune141_UP (immune score)
FL3	A (Immune-Hot)	HCV	wild	147	PR	SD	0.153985	0.225264	A_IE_F	30.2062	71.132
FL4	B (Immune-Cold)	NBNC	wild	103	PR	SD	0.0578658	0.180349	C_Immunosuppressive	28.874	59.8889
FL5	B (Immune-Cold)	NBNC	wild	162	SD	SD	0.0284662	0.128426	D_Depleted	-138.946	-122.641
FL7	B (Immune-Cold)	HCV	mut	228	SD	SD	0.0459792	0.178252	C_Immunosuppressive	-16.6961	35.6894
FL9	B (Immune-Cold)	NBNC	mut	299	PR	SD	0.0667121	0.0107898	C_Immunosuppressive	-28.6841	44.7434
FL10	A (Immune-Hot)	HCV	wild	182	SD	SD	0.0414545	0.0308928	C_Immunosuppressive	-25.7461	56.726
FL11	A (Immune-Hot)	HCV	mut	188	PR	PR	0.110308	0.0231456	A_IE_F	-5.36254	145.493
FL12	B (Immune-Cold)	NBNC	mut	18	PD	PD	0.103492	0.0995324	C_Immunosuppressive	-63.901	91.2602
FL16	B (Immune-Cold)	NBNC	wild	45	PD	PD	0.0554177	0	C_Immunosuppressive	32.3746	117.245
FL18	A (Immune-Hot)	NBNC	wild	221	PR	SD	0.161558	0.0952881	A_IE_F	96.4355	115.225
FL19	B (Immune-Cold)	HBV	wild	942	CR	CR	0.0219717	0.345146	C_Immunosuppressive	-16.8693	-1.32214
FL20	B (Immune-Cold)	NBNC	mut	640	PR	PR	0.105261	0.0199776	C_Immunosuppressive	72.9738	81.4503
FL24	B (Immune-Cold)	NBNC	wild	149	PR	PR	0.0388777	0.279833	C_Immunosuppressive	-9.63047	-9.60847
FL25	A (Immune-Hot)	HCV	wild	78	PD	PD	0.133968	0.0361061	A_IE_F	135.018	159.187
FL26	A (Immune-Hot)	HBV	wild	482	PR	PR	0.0346734	0.061735	C_Immunosuppressive	-0.757257	103.44
FL27	B (Immune-Cold)	NBNC	wild	44	PD	PD	0.0444463	0.0897331	C_Immunosuppressive	59.547	81.3868
FL28	B (Immune-Cold)	NBNC	mut	226	CR	SD	0.0374773	0.0598967	D_Depleted	-89.1637	-45.1167
FL29	B (Immune-Cold)	NBNC	wild	142	PR	PR	0.042243	0.0801981	D_Depleted	-19.7929	0.00417246
FL30	A (Immune-Hot)	HCV	wild	151	PR	SD	0.127974	0.340822	C_Immunosuppressive	-17.8796	88.05
FL31	B (Immune-Cold)	NBNC	wild	442	CR	SD	0.0505434	0.216859	D_Depleted	-37.9089	-6.13242
FL32	A (Immune-Hot)	HCV	wild	354	PR	PR	0.0835893	0.175955	A_IE_F	4.96669	110.238
FL33	B (Immune-Cold)	HCV	wild	183	PR	SD	0.0755905	0.261021	C_Immunosuppressive	43.0632	27.5065
FL34	B (Immune-Cold)	NBNC	mut	217	SD	SD	0.0623117	0.170105	C_Immunosuppressive	-17.6954	65.4386
FL35	B (Immune-Cold)	NBNC	wild	503	CR	PR	0.0359832	0.13557	D_Depleted	-19.3857	-11.0132
FL36	A (Immune-Hot)	HCV	wild	272	PR	SD	0.0967272	0	B_IE	66.3135	204.888
FL37	B (Immune-Cold)	NBNC	wild	113	PR	SD	0.123451	0.106457	C_Immunosuppressive	-15.3629	63.7133
FL38	A (Immune-Hot)	HCV	wild	459	NE	PR	0.186722	0.0839018	A_IE_F	70.247	99.3228
FL39	A (Immune-Hot)	HCV	wild	294	PR	SD	0.186801	0.0305154	A_IE_F	83.4849	149.363
FL40	B (Immune-Cold)	NBNC	wild	111	PR	PR	0.0422217	0.0845292	D_Depleted	-14.989	22.1566
FL41	B (Immune-Cold)	HBV	wild	117	PR	PR	0.0212136	0.176024	C_Immunosuppressive	-13.8726	27.1864
FL42	B (Immune-Cold)	NBNC	wild	284	PR	PR	0.0721734	0.334914	C_Immunosuppressive	-15.4696	62.8953
FL43	B (Immune-Cold)	NBNC	wild	120	PR	SD	0.0578815	0.0962278	C_Immunosuppressive	12.3569	36.9752
FL44	B (Immune-Cold)	HBV	wild	107	SD	SD	0.0287624	0.236448	D_Depleted	-86.8108	-41.9359
FL46	B (Immune-Cold)	HBV	wild	124	PR	SD	0.012855	0.0417945	D_Depleted	-65.0972	-62.9869
FL47	A (Immune-Hot)	HCV	wild	112	SD	SD	0.049245	0.0877047	B_IE	84.1384	197.304
FL48	B (Immune-Cold)	HBV	wild	123	PR	PR	0.0229883	0.0079119	D_Depleted	-108.504	-20.1438
FL49	A (Immune-Hot)	NBNC	wild	251	PR	PR	0.0782203	0.136707	A_IE_F	29.1656	80.0403
FL50	B (Immune-Cold)	HBV	wild	461	SD	SD	0	0	D_Depleted	-102.62	71.4681
FL51	B (Immune-Cold)	NBNC	wild	21	PR	PD	0.0416125	0.0976652	C_Immunosuppressive	83.034	58.8317

## Sheet: Fig1c_data
ssGSEA score
Signature/ Sample	FL3	FL4	FL5	FL7	FL9	FL10	FL11	FL12	FL16	FL18	FL19	FL20	FL24	FL25	FL26	FL27	FL28	FL29	FL30	FL31	FL32	FL33	FL34	FL35	FL36	FL37	FL38	FL39	FL40	FL41	FL42	FL43	FL44	FL46	FL47	FL48	FL49	FL50	FL51
Chemokine signaling	-60.1244	-109.265	-163.82	-68.2696	-138.856	-123.915	-2.71792	-108.749	-67.6493	-61.1324	-139.992	-35.8641	-145.276	103.404	-122.673	-118.644	-126.248	-134.869	-81.5262	-160.948	-46.1842	-128.421	-86.358	-169.758	93.4658	-69.2569	-22.3227	43.6485	-152.358	-156.451	-82.024	-111.348	-188.248	-153.268	94.4159	-162.202	-87.1852	-162.287	-30.7467
Inflammation	-8.2157	9.26949	-54.4646	-46.1004	-29.2465	41.3065	-27.1473	-55.6174	-2.79283	-5.53805	-42.1118	-0.337392	-23.1207	40.7383	76.1038	-15.242	-68.4949	-44.3255	-19.8705	-28.1511	-26.6933	-27.9796	-36.6132	5.85096	17.4389	-24.6683	2.31656	-15.4022	-37.3886	20.4612	-5.77694	-30.6393	-17.3448	-36.2809	69.1836	-40.0311	-25.8254	3.22159	76.4711
Interferon response	290.266	287.226	175.984	268.703	285.488	312.002	341.6	303.851	334.337	300.552	245.913	303.67	260.279	319.857	318.535	305.584	226.368	262.631	302.264	240.962	315.66	257.272	298.152	251.755	363.321	295.875	271.622	300.756	269.939	276.598	290.823	274.149	238.117	222.292	351.378	245.935	292.077	319.289	276.214
Interleukin signaling	-7.06543	-24.6475	-129.708	-26.5404	2.67586	-47.1724	-34.9786	-47.7942	-38.4618	3.63709	-12.2019	-30.2979	-12.3215	-39.1483	-27.1249	-21.7508	-57.9547	-62.8302	-18.7629	-78.2836	-33.3987	-5.65253	-52.7921	-113.918	-68.7943	-28.8039	-30.8451	-13.0378	-36.3698	-62.3204	-38.7479	-32.3845	-63.7664	-87.7415	-8.59568	-45.4855	-13.6243	-122.706	-39.4928
JAK STAT signaling	162.874	137.368	175.448	99.2118	133.714	193.747	156.087	115.514	137.59	180.336	83.42	132.562	125.825	191.878	114.333	141.6	16.2328	124.259	176.422	126.596	178.43	114.774	111.088	135.847	233.958	113.925	149	138.216	93.9094	121.407	184.864	99.8284	75.6285	125.893	197.892	80.5039	132.375	176.661	151.815
NF B signaling	9.49939	-10.7663	-61.3241	-30.5903	19.2095	8.34528	50.7477	-16.1499	0.995343	6.22565	-44.2085	-7.7896	-39.4331	65.2335	38.3147	5.15519	-7.62816	-16.465	-24.3606	-73.3392	-0.542836	-39.287	-23.983	-42.2455	13.2586	-14.8003	18.226	30.4798	-27.1282	23.5435	-18.1134	-0.860105	24.592	-31.1286	47.4493	-19.2101	-16.3804	-65.3719	-13.2303
Antigen presentation	364.945	362.033	258.138	362.994	371.598	377.53	388.434	378.763	388.096	364.552	354.045	371.074	357.098	375.862	380.434	372.745	333.703	340.896	375.56	326.209	374.958	340.56	372.92	329.826	396.425	372.726	339.448	373.801	350.981	353.163	358.424	354.019	340.011	312.572	388.697	340.455	367.876	377.035	339.707
B-cell function	-273.003	-309.113	-345.18	-293.625	-338.506	-320.726	-240.247	-305.102	-314.464	-197.627	-311.168	-295.224	-355.726	-191.702	-256.936	-313.822	-303.341	-277.915	-331.942	-302.133	-245.109	-331.686	-315.599	-323.701	-65.4681	-327.803	-254.292	-124.58	-318.232	-303.733	-319.426	-275.514	-300.124	-307.71	-229.315	-283.064	-301.581	-319.992	-294.844
Cytotoxicity	-181.099	-237.256	-290.37	-189.91	-197.543	-224.27	-213.665	-212.738	-246.546	-203.725	-206.901	-231.035	-242.567	-249.815	-242.384	-222.355	-233.89	-243.942	-229.577	-246.592	-189.169	-205.178	-234.487	-284.951	-195.726	-202.714	-218.616	-214.778	-250.208	-289.806	-200.809	-236.685	-270.426	-280.872	-225.859	-279.986	-188.868	-276.758	-281.345
Myeloid immune evasion	7.53841	-79.9093	-114.049	39.5759	3.31089	-58.9605	-36.7873	-63.2508	-143.677	15.6707	52.4584	-99.1459	4.66282	-76.2667	-91.822	-26.666	-163.042	-66.8992	12.2528	-50.7777	-26.8365	18.1955	-79.7193	-101.669	-100.576	-35.1401	-50.988	-58.9399	-109.026	-160.72	15.4868	-9.22036	-43.6258	-56.7089	-89.6057	1.6951	15.4053	-186.801	-130.858
T-cell costimulation	-178.662	-184.407	-221.144	-193.038	-223.903	-197.616	-180.587	-211.831	-190.966	-196.16	-179.522	-197.688	-219.252	-190.683	-161.261	-218.527	-261.275	-216.105	-151.904	-217.077	-143.626	-183.71	-208.895	-233.171	-165.471	-202.782	-176.531	-167.715	-225.975	-190.587	-197.544	-205.683	-229.724	-216.451	-154.302	-229.12	-184.122	-230.444	-220.889
T-cell exhaustion	-160.214	-177.87	-163.111	-169.971	-186.498	-175.012	-197.963	-184.814	-170.039	-167.777	-166.999	-196.401	-200.926	-155.143	-165.076	-180.5	-204.985	-178.678	-144.358	-182.376	-142.729	-175.066	-180.354	-183.81	-163.885	-160.387	-156.195	-153.654	-202.304	-156.272	-129.049	-195.785	-153.663	-178.77	-90.9604	-191.693	-170.962	-111.708	-134.983
TCR signaling	-147.629	-192.179	-185.033	-199.484	-185.289	-168.862	-134.161	-188.921	-175.816	-140.151	-189.844	-174.827	-199.443	-115.59	-153.984	-170.741	-212.359	-183.984	-154.93	-210.308	-133.13	-193.103	-170.603	-195.726	-146.858	-165.283	-131.908	-113.193	-200.429	-182.238	-200.85	-172.877	-225.797	-194.134	-139.339	-193.344	-137.436	-194.471	-192.17
Tumor antigen	-291.587	-253.896	-282.484	-266.141	-190.412	-202.456	-276.654	-242.662	-256.454	-314.95	-257.6	-227.458	-281.226	-217.954	-239.845	-253.472	-268.423	-308.906	-287.763	-236.662	-287.568	-288.72	-202.327	-176.786	-180.241	-236.076	-188.152	-219.487	-247.913	-120.883	-235.595	-276.346	-268.715	-234.742	-198.853	-266.656	-284.972	-30.307	-230.09

## Sheet: Fig2a
ssGSEA score
Sample	Immune_subtype	mTOR_Signaling	MAPK_Signaling	Myc	EGFR_Signaling	Wnt_Signaling	Cell_Cycle	HIF1_Signaling	VEGF_Signaling
FL3	Hot	174.643	43.117	77.3292	-110.715	17.9058	-176.036	126.6	122.399
FL4	Cold	178.773	59.6456	131.072	-90.2405	71.7882	-131.58	128.444	163.133
FL5	Cold	276.667	98.9298	197.591	-38.0703	39.3125	43.7896	243.746	186.331
FL7	Cold	189.454	38.6257	84.8874	13.2358	21.2781	-149.471	120.283	116.042
FL9	Cold	191.078	61.2287	103.194	15.673	5.29306	-128.055	114.327	96.3318
FL10	Hot	175.147	51.3883	90.2673	-89.1851	-11.2785	-128.089	101.978	118.477
FL11	Hot	145.864	60.9121	26.7788	-78.7933	1.3237	-155.599	41.4	159.164
FL12	Cold	229.466	43.4822	122.175	-104.424	-14.4109	-100.333	192.3	148.249
FL16	Cold	203.971	86.6754	124.22	-69.7361	-54.7667	-106.873	194.928	147.83
FL18	Hot	139.853	51.9976	69.1852	-92.599	-9.38958	-197.422	147.226	93.9233
FL19	Cold	184.049	42.3908	80.4758	-23.3913	46.9619	-160.676	113.397	134.772
FL20	Cold	162.884	57.6788	75.8185	-160.783	-2.3526	-143.314	95.6861	112.179
FL24	Cold	190.799	36.7155	129.816	8.40473	26.4883	-120.189	129.54	105.202
FL25	Hot	112.238	51.7036	82.0717	-147.647	-6.25758	-167.959	143.87	123.49
FL26	Hot	214.807	71.7824	56.4425	-118.761	-29.5819	-104.618	100.753	182.319
FL27	Cold	145.915	53.9093	63.9412	-90.2639	12.5434	-171.43	122.244	118.094
FL28	Cold	186.88	63.9855	107.344	-78.2917	44.8959	-97.8976	48.7265	142.841
FL29	Cold	184.414	75.2594	162.134	-78.3351	56.128	-57.4331	110.745	159.961
FL30	Hot	199.253	40.4745	139.069	-75.2694	1.38255	-116.197	133.042	118.594
FL31	Cold	226.236	35.5258	133.937	-98.5886	3.32221	-34.6382	248.769	107.629
FL32	Hot	156.657	41.5167	64.2206	-124.49	27.8368	-172.03	97.4816	103.473
FL33	Cold	175.827	26.38	92.9549	-63.7692	20.1854	-162.966	144.589	79.036
FL34	Cold	160.125	69.0505	98.3748	-91.9134	52.4404	-163.477	62.0748	173.36
FL35	Cold	279.857	67.0662	177.246	-53.9496	32.329	-11.3552	266.69	179.731
FL36	Hot	162.759	29.0623	27.9708	-144.531	-48.1047	-117.216	120.989	89.4555
FL37	Cold	198.074	78.0939	85.7906	-72.9714	23.0759	-142.065	114.043	142.273
FL38	Hot	139.228	61.8338	77.5256	-95.9853	-8.02528	-181.038	161.635	131.568
FL39	Hot	104.08	51.25	7.96278	-133.418	-3.8382	-221.989	140.37	120.766
FL40	Cold	206.321	68.8209	97.3798	-38.3295	-23.135	55.2369	76.7246	154.531
FL41	Cold	237.943	97.3721	173.389	-84.4917	-34.69	-56.8208	141.989	193.406
FL42	Cold	186.632	46.6293	99.4036	-99.5141	26.303	-149.196	152.201	121.11
FL43	Cold	194.661	86.649	99.6841	-69.9295	38.6019	-148.185	114.665	174.699
FL44	Cold	261.707	43.4934	126.213	-26.0661	4.36427	-43.9683	210.38	96.1183
FL46	Cold	220.893	73.1208	192.786	-126.578	62.6675	-21.0881	70.2256	135.06
FL47	Hot	204.741	37.9626	127.575	-171.359	-68.4425	-120.86	200.025	56.4958
FL48	Cold	293.937	47.9442	175.167	42.4489	-25.6242	7.89976	228.079	100.429
FL49	Hot	167.141	29.8701	63.3388	-91.5144	11.793	-166.405	114.532	90.2375
FL50	Cold	143.611	77.0681	-3.87648	-84.7942	45.0498	0.934123	137.095	115.11
FL51	Cold	189.998	81.9285	113.183	-129.923	20.6377	-128.758	210.66	128.834

## Sheet: Fig2b, c
Survival and response
Sample	Subtype	Etiology	PFS (days)	Censor	Response_mRECIST	Response_RECIST	TCGA_TME-subtype
FL3	Immune-Hot	HCV	147	0	PR	SD	A_IE_F
FL4	Immune-Cold	NBNC	103	1	PR	SD	C_Immunosuppressive
FL5	Immune-Cold	NBNC	162	1	SD	SD	D_Depleted
FL7	Immune-Cold	HCV	228	0	SD	SD	C_Immunosuppressive
FL9	Immune-Cold	NBNC	299	1	PR	SD	C_Immunosuppressive
FL10	Immune-Hot	HCV	182	1	SD	SD	C_Immunosuppressive
FL11	Immune-Hot	HCV	188	1	PR	PR	A_IE_F
FL12	Immune-Cold	NBNC	18	1	PD	PD	C_Immunosuppressive
FL16	Immune-Cold	NBNC	45	1	PD	PD	C_Immunosuppressive
FL18	Immune-Hot	NBNC	221	0	PR	SD	A_IE_F
FL19	Immune-Cold	HBV	942	1	CR	CR	C_Immunosuppressive
FL20	Immune-Cold	NBNC	640	1	PR	PR	C_Immunosuppressive
FL24	Immune-Cold	NBNC	149	1	PR	PR	C_Immunosuppressive
FL25	Immune-Hot	HCV	78	1	PD	PD	A_IE_F
FL26	Immune-Hot	HBV	482	1	PR	PR	C_Immunosuppressive
FL27	Immune-Cold	NBNC	44	1	PD	PD	C_Immunosuppressive
FL28	Immune-Cold	NBNC	226	1	CR	SD	D_Depleted
FL29	Immune-Cold	NBNC	142	0	PR	PR	D_Depleted
FL30	Immune-Hot	HCV	151	1	PR	SD	C_Immunosuppressive
FL31	Immune-Cold	NBNC	442	1	CR	SD	D_Depleted
FL32	Immune-Hot	HCV	354	1	PR	PR	A_IE_F
FL33	Immune-Cold	HCV	183	1	PR	SD	C_Immunosuppressive
FL34	Immune-Cold	NBNC	217	0	SD	SD	C_Immunosuppressive
FL35	Immune-Cold	NBNC	503	0	CR	PR	D_Depleted
FL36	Immune-Hot	HCV	272	1	PR	SD	B_IE
FL37	Immune-Cold	NBNC	113	0	PR	SD	C_Immunosuppressive
FL38	Immune-Hot	HCV	459	0	NE	PR	A_IE_F
FL39	Immune-Hot	HCV	294	1	PR	SD	A_IE_F
FL40	Immune-Cold	NBNC	111	1	PR	PR	D_Depleted
FL41	Immune-Cold	HBV	117	1	PR	PR	C_Immunosuppressive
FL42	Immune-Cold	NBNC	284	1	PR	PR	C_Immunosuppressive
FL43	Immune-Cold	NBNC	120	0	PR	SD	C_Immunosuppressive
FL44	Immune-Cold	HBV	107	1	SD	SD	D_Depleted
FL46	Immune-Cold	HBV	124	1	PR	SD	D_Depleted
FL47	Immune-Hot	HCV	112	1	SD	SD	B_IE
FL48	Immune-Cold	HBV	123	1	PR	PR	D_Depleted
FL49	Immune-Hot	NBNC	251	1	PR	PR	A_IE_F
FL50	Immune-Cold	HBV	461	1	SD	SD	D_Depleted
FL51	Immune-Cold	NBNC	21	1	PR	PD	C_Immunosuppressive

## Sheet: Fig3a
Annotation
FL_ID	Sex	Age	Group	Etiology	CTNNB1	PFS (days)	Censor	Response_mRECIST	Response_RECIST	T_cells_CD8	Macrophages_M2	TCGA_TME-subtype
FL38	Male	74	A (Immune-Hot)	HCV	wild	459	1	NE	PR	0.186722	0.0839018	A_IE_F
FL39	Male	71	A (Immune-Hot)	HCV	wild	294	1	PR	SD	0.186801	0.0305154	A_IE_F
FL49	Male	70	A (Immune-Hot)	NBNC	wild	251	1	PR	PR	0.0782203	0.136707	A_IE_F
FL37	Male	85	B (Immune-Cold)	NBNC	wild	113	0	PR	SD	0.123451	0.106457	C_Immunosuppressive
FL43	Female	72	B (Immune-Cold)	NBNC	wild	120	0	PR	SD	0.0578815	0.0962278	C_Immunosuppressive
FL51	Male	58	B (Immune-Cold)	NBNC	wild	21	1	PR	PD	0.0416125	0.0976652	C_Immunosuppressive
FL40	Male	65	B (Immune-Cold)	NBNC	wild	111	1	PR	PR	0.0422217	0.0845292	D_Depleted
FL48	Male	47	B (Immune-Cold)	HBV	wild	123	1	PR	PR	0.0229883	0.0079119	D_Depleted
ssGSEA score
Signature/ Sample	FL38	FL39	FL49	FL37	FL43	FL51	FL40	FL48
Chemokine signaling	-22.3227	43.6485	-87.1852	-69.2569	-111.348	-30.7467	-152.358	-162.202
Inflammation	2.31656	-15.4022	-25.8254	-24.6683	-30.6393	76.4711	-37.3886	-40.0311
Interferon response	271.622	300.756	292.077	295.875	274.149	276.214	269.939	245.935
Interleukin signaling	-30.8451	-13.0378	-13.6243	-28.8039	-32.3845	-39.4928	-36.3698	-45.4855
JAK STAT signaling	149	138.216	132.375	113.925	99.8284	151.815	93.9094	80.5039
NF B signaling	18.226	30.4798	-16.3804	-14.8003	-0.860105	-13.2303	-27.1282	-19.2101
Antigen presentation	339.448	373.801	367.876	372.726	354.019	339.707	350.981	340.455
B-cell function	-254.292	-124.58	-301.581	-327.803	-275.514	-294.844	-318.232	-283.064
Cytotoxicity	-218.616	-214.778	-188.868	-202.714	-236.685	-281.345	-250.208	-279.986
Myeloid immune evasion	-50.988	-58.9399	15.4053	-35.1401	-9.22036	-130.858	-109.026	1.6951
T-cell costimulation	-176.531	-167.715	-184.122	-202.782	-205.683	-220.889	-225.975	-229.12
T-cell exhaustion	-156.195	-153.654	-170.962	-160.387	-195.785	-134.983	-202.304	-191.693
TCR signaling	-131.908	-113.193	-137.436	-165.283	-172.877	-192.17	-200.429	-193.344
Tumor antigen	-188.152	-219.487	-284.972	-236.076	-276.346	-230.09	-247.913	-266.656

## Sheet: Fig3b
nCounter expression
Gene/ Sample	FL37	FL38	FL39	FL40	FL43	FL48	FL49	FL51	FL37_POST	FL38_POST	FL39_POST	FL40_POST	FL43_POST	FL48_POST	FL49_POST	FL51_POST	mean_Pre	mean_4W	FC	log2FC	p.value
ABCC1	532.89	987.78	1234.03	513.04	920.52	1256.1	582.17	1525	651.08	323.11	653.73	589.92	1135.07	897.7	661.75	1510.32	943.941	802.835	0.850514	-0.233594	0.281807
ABCC4	1027.09	543.92	472.1	355.44	551.17	1340.57	239.84	837.09	821.08	110	317.74	403.23	449.48	211.46	247.15	605.81	670.903	395.744	0.589868	-0.761537	0.0772665
ABCG2	988.4	876.82	703.6	286.48	1459.32	375.16	1320.72	305.74	668.43	1496.4	1145.36	433.06	1013.69	889.72	925.06	67.42	789.53	829.893	1.05112	0.0719304	0.803547
ABI1	1019.6	1061.46	1022.58	999.82	790.11	899.6	750.17	1166.77	1118.29	724.14	889.88	1009.51	927.4	984.48	877.71	1181.67	963.764	964.135	1.00039	0.000555631	0.99501
ABL1	676.4	685.81	712.71	452.3	599.72	554.89	559.99	819.6	762.1	501.86	578.58	580.3	700.77	598.47	563.58	959.75	632.678	655.676	1.03635	0.0515133	0.608541
ACKR2	475.48	522.09	462.99	275.81	258.93	278.92	416.29	237.59	856.93	1132.04	455.14	238.66	304.39	733.12	481.59	302.44	366.012	563.039	1.5383	0.621341	0.0582507
ACKR3	567.83	168.27	251.54	168.28	361.74	991.92	123.62	633.58	478.77	181.03	236.16	161.68	441.89	167.57	167.46	472.85	408.348	288.426	0.706325	-0.501595	0.287221
ACOT12	1521.29	1263.38	1223.09	2573.43	2047.62	837.73	2880.23	779.08	1802.91	2568.86	3740.94	2444.39	1200.5	1587.94	2031.44	525.29	1640.73	1987.78	1.21152	0.276822	0.421203
ACSL3	721.33	553.01	382.79	486.78	529.28	760.14	660.36	489.92	910.13	632.48	404.69	477.33	1022.23	607.45	826.9	579.6	572.951	682.601	1.19138	0.252631	0.143708
ACTG2	44.93	45.48	215.09	27.91	29.51	80.53	31.7	71.83	41.63	36.67	19.32	49.08	31.29	96.75	26.56	153.56	68.3725	56.8575	0.831584	-0.266066	0.696002
ADH1A	20178.6	26733.8	44142.4	16713.8	41620.6	4280.97	54415.8	8870.07	20428.8	61233.3	60205	13218.9	26875.7	35039.3	56873.4	4556.25	27119.5	34803.8	1.28335	0.359916	0.257489
ADM	463	447.5	368.2	182.23	297	1562.52	256.75	356.39	531.97	391.86	338.13	344.52	871.45	557.57	286.41	2399.85	491.699	715.22	1.45459	0.540612	0.485124
ADORA2A	207.16	239.21	348.15	146.94	178.01	312.31	192.3	240.35	161.9	247.49	224.35	190.55	183.01	166.57	252.92	136.71	233.054	195.438	0.838594	-0.253955	0.220118
ADORA2B	23.71	44.57	23.7	16.42	35.22	46.16	27.47	80.12	45.1	22.92	20.4	23.1	44.57	39.9	31.18	184.46	37.1713	51.4537	1.38424	0.469089	0.328951
AGO2	341.95	276.51	320.81	291.41	368.4	541.14	195.47	389.54	318.03	174.16	265.14	286.78	424.82	236.4	295.65	443.83	340.654	305.601	0.897102	-0.156656	0.461475
AGO4	1019.6	1126.03	1106.43	710.05	1029.05	1229.59	1042.84	998.25	1032.72	845.59	978.98	799.72	956.8	1183.97	925.06	1049.64	1032.73	971.56	0.940769	-0.0880881	0.185052
AIMP2	435.54	272.87	286.18	418.64	432.18	603.01	310.63	485.31	662.65	442.27	386.44	362.81	569.91	387.01	420.38	528.1	405.545	469.946	1.1588	0.212634	0.238323
AKT1	4052.19	4149.41	3765.88	3771.08	3184.23	7078.97	4552.79	4547.38	5008.61	5683.12	4103.76	3534.73	3863.23	4703.96	3942.78	5108.69	4387.74	4493.61	1.02413	0.0343965	0.810627
AKT1S1	424.31	333.81	284.35	362.83	394.1	503.82	424.74	362.83	402.45	444.57	397.17	332.01	414.39	319.18	404.21	455.06	386.349	396.13	1.02532	0.0360702	0.788697
AKT2	5010.63	3047.02	2880	2599.7	3882.96	4588.37	3919.9	2604.29	4932.28	4266.92	3436.08	2415.51	4153.4	3122.01	3819.2	2462.58	3566.61	3576	1.00263	0.00379276	0.973257
AKT3	706.36	1875.51	2223.8	1527.64	1330.81	682.56	959.37	1606.04	626.8	637.06	1200.11	1534	909.39	1270.75	910.05	1177.92	1364.01	1033.26	0.757516	-0.400652	0.155782
ALDH1A3	107.33	854.08	647.09	339.84	393.15	213.12	481.8	385.86	304.15	169.58	492.71	328.16	395.43	262.33	488.52	1100.2	427.784	442.635	1.03472	0.0492359	0.916367
ALDOA	3158.63	5389.14	4784.81	3620.04	5630.71	11957.1	3496.21	11522.2	4886.03	3416.75	3662.58	3923.53	14467.7	4580.28	5008.74	19515.3	6194.86	7432.61	1.1998	0.262797	0.528015
ALK	3.74	6.37	7.29	6.57	6.66	5.89	5.28	6.45	4.63	13.75	9.66	4.81	5.69	2.99	5.77	5.62	6.03125	6.615	1.09679	0.133284	0.621399
AMOTL2	47.42	40.93	65.62	31.19	38.08	43.21	41.21	61.7	60.14	34.37	38.64	45.23	37.93	56.85	39.27	72.1	46.17	48.0662	1.04107	0.0580685	0.715658
ANGPT2	214.65	136.43	105.72	73.06	110.42	271.06	47.55	156.55	136.46	18.33	53.67	81.8	94.83	180.54	20.79	57.12	139.43	80.4425	0.576938	-0.793511	0.00741648
APC	1704.74	1551.71	1540.25	1507.12	1082.35	1911.16	1180.2	1204.53	1535.77	1358.91	1263.44	1503.2	1180.59	1304.66	1393.95	1335.23	1460.26	1359.47	0.930979	-0.10318	0.322142
AR	1126.92	1043.26	599.7	439.17	1425.05	422.3	1364.04	391.38	944.82	1847.01	1382.59	363.77	1122.74	1065.27	1238.04	238.77	851.477	1025.38	1.20423	0.268113	0.337779
ARG1	14847.2	10973.8	8268.16	7682.53	18457.1	29197.8	20644.4	4024.31	11618.9	21204	17106.3	7971.2	13683.5	15441.5	18195.2	2630.19	14261.9	13481.3	0.945268	-0.0812043	0.78091
ARID1A	1515.05	1273.38	1321.52	1303.54	1451.71	1774.65	1173.86	1391.47	1479.11	1253.49	1379.37	1400.23	1423.34	1341.57	1248.43	1308.07	1400.65	1354.2	0.966839	-0.0486518	0.460339
ARID1B	497.94	624.87	765.57	637.82	549.27	820.05	593.8	802.1	575.92	501.86	529.21	713.11	627.75	620.41	602.85	817.43	661.428	623.567	0.94276	-0.0850373	0.435979
ARID2	980.91	1382.53	1296	1088.48	1002.39	1204.05	869.56	1140.99	1053.53	898.3	975.76	1257.8	964.38	956.55	979.34	1149.83	1120.61	1029.44	0.918636	-0.122435	0.304525
ARID4A	975.92	985.96	898.63	1051.54	968.12	1073.43	1107.29	744.08	979.52	1019.75	1189.37	996.04	824.04	1015.4	926.22	676.04	975.621	953.298	0.977118	-0.0333947	0.675465
ARID4B	1326.6	1522.6	1350.68	1105.71	1248.94	1445.65	1170.69	1355.56	1434.01	1058.71	1238.75	1286.67	1212.83	1508.14	1150.27	1364.25	1315.8	1281.7	0.974084	-0.0378815	0.6374
ASH1L	1969.31	1788.19	2123.55	2427.32	2386.51	2723.36	1477.09	1711.02	2133.66	1503.28	1621.97	2128.73	2444.62	1759.5	1699.99	1721	2075.79	1876.59	0.904037	-0.145547	0.200667
ASXL2	339.45	357.46	246.08	347.23	319.85	439.98	299.01	327.84	307.62	263.53	272.65	319.5	358.44	285.27	326.83	284.65	334.613	302.311	0.903467	-0.146457	0.212335
ATF2	1438.92	2055.6	1826.43	1516.15	2070.47	2949.24	1802.52	2438.53	1799.45	1860.76	1677.79	1561.9	2543.24	1829.32	2058	2324.94	2012.23	1956.92	0.972514	-0.0402085	0.761757
ATF4	1896.93	1618.11	1429.06	2002.1	1792.5	3009.15	1171.74	2016.76	3320.18	2016.59	1375.08	2243.25	3082.81	1593.92	1930.97	2051.53	1867.04	2201.79	1.17929	0.237922	0.324731
ATF7IP	1312.87	1668.13	2045.17	1707.41	1763.94	1174.59	1508.79	1854.68	1391.22	1283.28	1629.48	1721.66	1777.99	1719.6	1444.76	1592.72	1629.45	1570.09	0.963571	-0.0535368	0.603932
ATG101	958.45	663.07	517.67	585.28	811.05	824.96	583.23	895.11	1112.51	774.55	593.61	682.31	1130.33	596.47	725.27	857.69	729.852	809.092	1.10857	0.1487	0.201358
ATG2B	1430.18	1188.79	1115.55	1234.59	962.41	1458.42	1337.62	976.15	1420.13	1164.12	1343.95	1209.68	885.68	1508.14	1122.55	1051.51	1212.96	1213.22	1.00021	0.000304751	0.995623
ATG4B	949.71	855.9	818.43	700.2	899.58	1090.13	628.66	1207.29	1111.35	896.01	752.48	678.46	1108.52	783	719.49	1058.07	893.737	888.423	0.994053	-0.00860523	0.931765
ATM	2437.3	3121.61	3824.21	1825.62	2163.76	1926.88	2361.45	2654.94	2558.08	2174.71	2549.42	2231.7	2483.5	3173.88	2735.92	2724.76	2539.47	2579	1.01556	0.0222815	0.892931
ATOX1	5395.01	2975.17	2252.96	6443.84	4408.43	7774.3	4029.78	2118.98	4973.92	3503.83	3499.42	4732.87	3645.13	3179.86	3957.79	2395.17	4424.81	3736	0.84433	-0.244121	0.317278
ATP7A	114.81	126.43	111.19	91.94	100.91	182.67	113.05	130.77	149.18	71.04	94.46	121.26	110	128.67	125.88	156.37	121.471	119.608	0.984657	-0.022307	0.888365
ATR	532.89	435.68	473.92	407.97	364.59	519.53	385.65	511.1	563.19	336.86	341.35	388.79	462.75	417.93	436.55	601.13	453.916	443.569	0.977204	-0.0332684	0.758048
ATRX	1488.84	1736.35	1986.84	1565.4	1661.13	1485.92	1303.81	1868.5	1462.92	1319.95	1455.59	1647.55	1579.81	1583.95	1484.03	1807.14	1637.1	1542.62	0.942287	-0.085761	0.323931
ATXN7	912.27	885.91	1062.68	932.51	864.36	658.99	738.55	856.43	973.74	701.22	947.85	890.18	897.06	820.9	881.18	847.39	863.962	869.94	1.00692	0.00994721	0.891652
AURKA	190.94	137.34	102.08	561.48	140.89	1183.43	121.51	201.68	175.78	105.41	141.69	641.89	274.05	140.64	114.33	240.64	329.919	229.304	0.695031	-0.524851	0.483323
AURKB	41.18	68.22	20.05	274.17	28.56	141.42	24.3	76.43	48.57	27.5	34.35	312.77	77.76	20.95	40.42	94.57	84.2913	82.1112	0.974137	-0.037803	0.913305
AXL	658.93	832.25	672.61	384.99	665.4	465.51	724.81	627.13	902.04	483.52	676.27	576.45	686.54	1179.98	865.01	866.12	628.954	779.491	1.23935	0.309579	0.196809
B2M	73226.4	54278	49403	46068.9	53020.1	48025.6	63591.1	56042.9	94840.9	46017.2	59185.2	56026.5	71650.8	82245.5	87342.8	52375.3	55457	68710.5	1.23899	0.309162	0.0338484
B4GALNT1	59.9	55.48	71.09	40.22	180.87	1340.57	47.55	37.76	55.51	34.37	33.28	51	220.95	29.92	90.08	62.74	229.18	72.2313	0.315173	-1.66579	0.373503
B4GALT1	4067.16	4012.07	2531.85	3224.38	4181.86	2980.67	3278.55	3537.16	5325.48	3352.58	3534.84	2722.51	4748.91	5375.24	3930.07	3548.74	3476.71	4067.3	1.16987	0.226346	0.137944
BAD	433.05	310.16	413.77	487.6	412.19	471.41	404.67	435.58	395.51	435.4	402.54	426.32	423.87	325.17	366.1	433.53	421.054	401.055	0.952503	-0.0702043	0.482806
BAX	1385.26	1468.03	1512.91	2090.76	1391.73	1499.67	1073.48	1539.74	1769.38	1093.08	1079.88	1985.34	1888.94	1353.54	1131.79	1637.67	1495.2	1492.45	0.998164	-0.00265105	0.981957
BCAP31	2452.28	1819.12	1850.13	2131.8	2489.32	3118.16	2136.4	2398.01	2787.06	2280.12	1979.42	2314.47	3569.27	2085.66	2476.07	2687.31	2299.4	2522.42	1.09699	0.133551	0.317836
BCL2	238.36	318.35	397.37	206.86	205.62	255.35	208.15	310.34	246.33	112.29	279.09	344.52	191.55	297.24	281.79	254.69	267.55	250.938	0.937909	-0.0924804	0.680383
BCL2A1	87.36	122.79	133.06	38.58	62.83	83.48	107.77	341.65	145.71	61.87	100.9	77.95	73.02	118.7	161.68	318.36	122.19	132.274	1.08253	0.114401	0.539377
BCL2L1	1998.01	2749.6	1738.94	1800.99	1512.63	1806.08	1704.26	2740.59	2621.69	1794.31	1515.7	2027.68	2023.6	2015.84	2103.05	3946.69	2006.39	2256.07	1.12444	0.169212	0.30283
BHLHE40	3310.89	1675.41	1460.05	1075.34	1334.62	4005.98	1079.82	2665.07	3811.68	1528.48	1141.07	1285.71	2480.66	1264.76	1738.1	4543.14	2075.9	2224.2	1.07144	0.0995513	0.767454
BIRC3	54.91	93.68	72.91	36.12	83.77	85.44	32.75	81.04	131.84	52.71	64.41	89.5	97.67	91.77	145.52	87.08	67.5775	95.0625	1.40672	0.492333	0.163548
BIRC5	320.73	188.28	94.78	1323.24	286.53	2229.36	190.18	697.12	327.28	77.91	135.25	1640.82	736.8	97.75	185.94	561.81	666.278	470.445	0.70608	-0.502097	0.515191
BLK	7.49	18.19	47.39	9.85	13.33	19.64	14.79	23.02	18.5	29.79	26.84	12.51	10.43	26.93	12.7	10.3	19.2125	18.5	0.962915	-0.05452	0.864623
BLM	56.16	70.04	74.73	152.68	52.36	160.08	40.15	104.06	87.89	45.83	55.82	195.36	90.09	68.82	69.29	91.76	88.7825	88.1075	0.992397	-0.0110105	0.967735
BMPR1A	687.64	1024.16	1277.77	922.66	896.73	1205.04	814.62	998.25	756.32	772.26	855.53	1094.2	972.92	780	880.02	960.69	978.359	883.992	0.903546	-0.146329	0.299244
BMPR2	1643.59	2550.4	2429.77	1350.33	1750.61	1520.29	1857.46	2444.06	1656.04	1906.59	1558.64	1521.49	1654.72	1916.1	1909.02	2286.55	1943.31	1801.14	0.926841	-0.109606	0.370179
BRAF	1572.45	1466.21	1531.14	1264.96	1259.41	1173.61	1270	1301.23	1465.23	1164.12	1340.73	1511.86	1171.11	1267.76	1179.14	1213.5	1354.88	1289.18	0.951512	-0.071706	0.305822
BRCA1	83.61	102.78	80.2	448.2	81.87	287.76	112	197.07	120.27	29.79	82.65	413.81	163.1	64.83	65.83	172.29	174.186	139.071	0.798405	-0.324807	0.307599
BRCA2	113.57	135.52	92.96	417	80.91	195.44	126.79	279.95	194.28	87.08	114.86	517.75	139.39	132.66	112.02	171.35	180.268	183.674	1.0189	0.0270061	0.90064
BRIP1	178.46	172.82	134.89	1072.88	189.44	431.14	218.71	201.68	265.98	139.79	226.5	906.54	231.38	148.62	166.3	184.46	325.002	283.696	0.872905	-0.196104	0.393854
BRMS1	313.24	370.19	322.63	283.2	362.69	348.65	230.33	449.4	350.41	249.78	276.95	315.65	446.63	251.36	257.54	534.65	335.041	335.371	1.00098	0.00142029	0.990887
BTK	116.06	171.91	205.97	97.68	144.69	117.85	126.79	159.31	225.51	80.21	165.31	139.54	185.86	220.44	161.68	128.28	142.532	163.354	1.14608	0.196709	0.430691
BUB1	174.72	188.28	49.22	454.76	150.41	1217.8	75.02	416.24	238.23	50.41	101.98	519.67	378.36	66.83	102.78	451.32	340.806	238.697	0.700391	-0.513768	0.528106
BUB1B	106.08	101.87	34.63	490.88	138.98	714.97	69.73	232.07	146.87	25.21	75.14	768.92	293.01	30.92	57.74	198.5	236.151	199.539	0.844962	-0.243042	0.727091
BYSL	335.71	191.01	173.16	254.47	273.21	323.11	176.45	384.93	402.45	162.7	180.34	249.25	456.11	202.48	249.46	337.08	264.006	279.984	1.06052	0.084771	0.637376
C3AR1	260.83	377.47	415.6	335.74	340.79	300.52	289.5	463.21	525.03	219.99	275.87	415.74	559.48	538.62	416.91	576.79	347.957	441.054	1.26755	0.342043	0.149174
CA9	28.7	165.54	72.91	14.78	19.04	402.66	22.19	281.79	20.82	22.92	23.62	26.95	18.97	26.93	27.72	2505.66	125.951	334.199	2.6534	1.40784	0.498296
CACYBP	1451.4	1049.63	862.18	1924.12	1768.7	1443.69	1005.86	1417.26	1450.2	1191.62	1002.59	1445.46	2369.71	1034.35	1494.42	1402.64	1365.36	1423.87	1.04286	0.0605451	0.676037
CALML3	27.46	14.55	32.81	10.67	33.32	15.71	13.74	8.29	10.41	27.5	6.44	14.44	24.65	14.96	17.32	13.11	19.5688	16.1038	0.822932	-0.281155	0.475638
CARD11	48.67	237.4	142.18	48.43	73.3	31.43	48.6	82.88	68.23	64.16	82.65	96.24	57.84	89.77	87.77	40.26	89.1112	73.365	0.823297	-0.280516	0.579913
CASP3	1295.4	1154.23	898.63	1409.44	1071.88	1435.83	1080.88	942.08	1361.15	1008.3	1057.34	1185.62	1130.33	1130.11	1223.02	797.77	1161.05	1111.7	0.957503	-0.0626514	0.456326
CAV1	623.99	611.22	831.19	531.92	600.67	875.05	449.04	820.52	481.09	261.24	329.55	716.96	415.34	369.06	436.55	1228.48	667.95	529.784	0.793149	-0.334337	0.266403
CBX2	61.15	46.39	52.86	140.37	57.12	136.51	42.26	93.93	43.95	36.67	34.35	128.96	36.03	28.93	40.42	84.27	78.8238	54.1975	0.687578	-0.540404	0.0802039
CCL13	14.98	13.64	54.68	27.91	16.18	17.68	25.36	69.99	35.85	13.75	28.98	42.34	27.5	28.93	25.41	42.14	30.0525	30.6125	1.01863	0.0266359	0.933278
CCL19	516.66	3635.51	5758.18	973.55	1425.05	884.87	1550	2643.89	732.04	501.86	4065.12	3347.08	1763.77	2053.74	2548.83	705.07	2173.46	1964.69	0.903944	-0.145695	0.760324
CCL2	843.63	2252.07	2557.37	1342.12	1323.19	1098.97	1130.54	5966.48	2935.08	339.15	997.23	2128.73	1563.69	1578.96	2069.55	4993.52	2064.3	2075.74	1.00554	0.00797485	0.981856
CCL21	1215.53	6748.02	6798.99	2419.93	2577.85	1642.07	2878.11	4283.09	1321.83	786.01	5065.57	6927.04	2219.89	2633.26	2920.7	764.06	3570.45	2829.8	0.79256	-0.335408	0.523007
CCL4	285.79	592.12	672.61	204.4	350.31	439.98	640.28	662.12	530.81	380.4	575.36	306.99	717.84	679.26	1054.41	526.23	480.951	596.413	1.24007	0.31042	0.214409
CCL5	1143.15	1595.37	2282.13	588.56	865.31	501.85	1424.26	874.85	1296.39	678.31	1634.85	930.6	844.9	2225.31	2273.97	770.61	1159.43	1331.87	1.14872	0.200029	0.576942
CCNA2	147.26	118.24	72.91	591.85	150.41	516.58	95.09	288.24	157.28	22.92	77.29	569.71	223.79	51.87	88.93	346.45	247.572	192.28	0.776661	-0.364642	0.396577
CCNB1	429.3	321.98	160.41	2495.45	390.29	3283.16	203.92	651.07	521.56	89.37	186.78	2692.67	912.23	116.7	294.5	961.63	991.947	721.93	0.727791	-0.458405	0.541644
CCNB2	119.81	52.75	34.63	635.35	110.42	554.89	46.49	198.91	117.96	25.21	48.3	839.17	220.95	34.91	56.59	176.03	219.156	189.89	0.866459	-0.206796	0.709653
CCND1	2594.55	1492.59	1957.67	914.45	1815.35	823.98	2109.98	2641.13	3334.06	3068.43	1860.27	1150.98	2133.59	1617.86	2745.16	2706.97	1793.71	2327.16	1.2974	0.375625	0.024595
CCND2	160.99	448.41	526.79	256.11	345.55	179.72	235.62	521.23	224.35	132.91	332.77	401.3	291.12	349.11	351.08	393.26	334.303	309.488	0.925771	-0.111273	0.703143
CCNE1	63.65	124.61	54.68	709.23	87.58	610.87	50.72	163	90.2	50.41	52.6	495.61	155.52	68.82	70.45	180.71	233.042	145.54	0.624521	-0.679177	0.263212
CCNE2	7.49	10.01	14.58	13.95	7.62	25.53	11.62	10.13	11.56	18.33	7.51	17.32	16.12	9.97	11.55	13.11	12.6163	13.1837	1.04498	0.0634776	0.849916
CCNF	112.32	118.24	120.3	569.68	123.75	540.15	95.09	298.37	134.15	96.25	96.61	417.66	188.7	74.81	131.66	276.22	247.238	177.007	0.715941	-0.482087	0.286752
CCNK	1096.97	843.16	752.81	862.74	704.43	1589.04	785.04	1010.22	1155.3	813.51	855.53	986.42	869.56	922.64	866.16	1133.91	955.551	950.379	0.994587	-0.00783067	0.958816
CCNT1	587.8	601.22	517.67	669.01	518.81	638.36	492.36	548.85	681.15	437.69	533.5	649.59	610.68	517.68	527.78	534.65	571.76	561.59	0.982213	-0.0258924	0.76454
CCR1	289.53	277.42	295.29	243.8	249.41	259.27	350.78	415.32	898.57	164.99	294.12	294.48	497.84	515.68	586.68	419.48	297.603	458.98	1.54226	0.625045	0.0843482
CCR2	154.75	421.13	404.66	150.22	214.19	140.44	206.03	324.16	270.61	219.99	264.07	283.9	220	270.31	330.3	229.4	251.947	261.072	1.03622	0.0513274	0.856342
CCR4	81.12	210.11	318.99	59.1	121.85	68.75	52.83	152.87	79.8	64.16	193.22	102.01	207.67	145.63	102.78	56.18	133.202	118.931	0.89286	-0.163493	0.681965
CCR5	138.53	236.49	251.54	120.67	126.61	72.68	179.62	166.68	193.13	87.08	187.85	194.4	157.41	226.42	296.81	137.64	161.602	185.093	1.14536	0.195797	0.526398
CCR7	67.39	311.98	368.2	60.74	107.57	75.62	97.2	117.87	67.07	73.33	249.04	114.52	91.98	205.47	125.88	66.48	150.821	124.221	0.823632	-0.279928	0.52589
CCS	2512.18	2419.43	2477.17	2365.75	2411.26	1834.56	2877.06	1736.81	2215.77	3111.97	2607.39	1739.94	2236.01	2657.2	2606.57	1664.82	2329.28	2354.96	1.01103	0.0158193	0.888796
CD14	6202.45	3354.46	2448	5647.59	3452.68	3444.22	5128.62	3445.07	8121.79	5107.93	4059.75	4483.62	4293.74	7100.83	6191.34	4031.9	4140.39	5423.86	1.30999	0.389555	0.0326924
CD146	575.32	620.32	743.7	784.75	684.44	731.66	337.05	1074.69	814.14	158.12	272.65	1139.43	623.96	390	325.68	603.94	693.991	540.99	0.779534	-0.359316	0.234089
CD163	3721.47	3113.42	3694.79	2851.71	3382.24	3388.24	5336.76	3772.91	9864.57	2314.5	4877.71	3550.13	5787.26	9255.31	6072.38	5428.92	3657.69	5893.85	1.61136	0.688276	0.0392376
CD19	56.16	98.23	464.81	34.48	55.21	81.51	41.21	86.56	52.04	80.21	207.17	124.14	55	222.43	101.63	35.58	114.771	109.775	0.956468	-0.0642118	0.909504
CD209	260.83	160.99	240.61	241.34	161.83	268.11	98.26	174.97	442.92	103.12	186.78	348.37	311.98	315.19	88.93	237.83	200.868	254.39	1.26646	0.340798	0.136563
CD22	44.93	164.63	422.89	66.49	88.53	83.48	56	126.16	47.41	98.54	224.35	192.47	57.84	137.65	72.76	61.8	131.639	111.603	0.847794	-0.238215	0.57422
CD244	153.5	118.24	173.16	63.21	92.34	78.57	132.07	83.8	156.12	142.08	152.43	69.29	92.93	221.43	206.72	72.1	111.861	139.137	1.24384	0.314801	0.203786
CD247	106.08	125.52	120.3	60.74	66.64	53.03	53.89	74.59	75.17	77.91	141.69	92.39	55	114.71	98.17	63.67	82.5987	89.8388	1.08765	0.121218	0.609668
CD27	220.89	673.98	995.24	154.32	301.76	227.85	239.84	360.07	299.52	407.9	640.84	426.32	335.69	835.86	587.84	254.69	396.744	473.582	1.19367	0.255408	0.523192
CD274	102.33	135.52	176.81	93.58	96.15	84.46	125.73	116.95	168.84	80.21	111.64	113.56	99.57	157.6	188.25	105.81	116.441	128.185	1.10086	0.138625	0.558009
CD276	1848.26	2872.39	1773.57	2534.85	1822.96	2340.34	2574.88	2427.48	2432.03	2490.95	1726.09	2955.4	2612.47	2072.7	2250.87	2042.17	2274.34	2322.84	1.02132	0.0304379	0.78217
CD28	170.97	422.04	792.91	378.42	227.51	329.99	174.34	278.11	279.86	132.91	400.39	487.91	312.93	292.25	274.86	234.09	346.786	301.9	0.870565	-0.199976	0.535772
CD300A	500.44	461.15	464.81	246.26	512.14	555.87	574.78	675.02	943.67	318.53	596.83	359.92	797.49	904.68	602.85	787.47	498.809	663.93	1.33103	0.412544	0.0413769
CD33	62.4	67.31	72.91	74.7	72.35	57.94	89.81	81.04	130.68	50.41	83.73	76.99	89.14	102.74	129.35	64.61	72.3075	90.9562	1.25791	0.331027	0.124853
CD34	1010.86	500.26	940.56	1363.47	1166.12	490.07	528.29	939.31	496.12	135.2	236.16	1194.28	382.15	248.36	471.19	312.74	867.367	434.525	0.50097	-0.997204	0.00244702
CD38	390.62	375.65	464.81	141.19	218.95	229.81	320.14	366.52	834.96	346.03	410.05	265.61	260.77	787.98	590.15	259.37	313.461	469.365	1.49736	0.582423	0.11486
CD3D	300.76	665.8	803.85	229.84	295.1	394.8	393.05	396.91	346.94	192.49	594.69	469.63	330	600.46	719.49	539.33	435.014	474.129	1.08992	0.124218	0.687021
CD3E	180.96	358.37	472.1	98.5	148.5	110.98	192.3	151.95	172.31	139.79	300.56	179.96	183.96	300.23	318.75	171.35	214.208	220.864	1.03107	0.0441477	0.896735
CD3G	106.08	184.64	271.6	65.67	76.16	79.55	109.88	89.33	150.34	75.62	218.98	118.37	104.31	166.57	219.43	91.76	122.864	143.173	1.16529	0.220695	0.452238
CD4	853.62	1049.63	1000.71	610.73	631.14	434.09	916.05	803.94	1214.28	779.14	1040.16	611.1	788.96	1338.57	1285.39	626.41	787.489	960.501	1.2197	0.286528	0.23143
CD40	620.25	704.91	606.99	1040.86	585.44	855.41	401.5	472.42	670.74	504.15	731.01	971.98	507.32	567.55	436.55	371.73	660.972	595.129	0.900384	-0.151388	0.211866
CD40LG	89.85	277.42	437.47	119.03	153.26	76.6	138.41	241.27	146.87	64.16	275.87	245.4	159.31	150.61	263.31	176.03	191.664	185.195	0.966249	-0.0495324	0.890912
CD44	781.23	1234.27	1749.88	650.95	795.82	593.19	905.49	2650.34	2994.06	488.11	1167.9	959.47	1473.6	1556.02	1168.74	4501.01	1170.15	1788.61	1.52854	0.612153	0.139448
CD47	1652.32	1642.66	1833.72	1681.96	1557.37	2575.06	1314.38	2374.99	1949.78	1067.88	1439.48	1874.67	1787.48	1639.8	1591.43	3193.87	1829.06	1818.05	0.993981	-0.00870955	0.958064
CD53	1561.22	2853.29	3111.5	1384.81	1768.7	1432.88	1854.29	3015.01	3021.82	1136.62	2446.37	2216.31	2517.64	3330.48	2761.33	2715.4	2122.71	2518.25	1.18633	0.24651	0.381256
CD6	113.57	295.61	366.38	98.5	142.79	46.16	164.83	154.71	117.96	80.21	222.2	189.58	152.67	158.59	276.02	128.28	172.819	165.689	0.958743	-0.0607841	0.871351
CD68	2132.79	2072.89	1709.77	1539.13	1605.92	1795.28	1855.35	2204.62	3938.89	1434.53	2114.68	1800.57	2657.98	3497.05	2642.38	2427.94	1864.47	2564.25	1.37533	0.459774	0.0456342
CD80	129.79	110.97	180.46	84.55	128.51	116.87	125.73	216.41	165.37	73.33	100.9	79.88	206.72	239.39	228.67	122.66	136.661	152.115	1.11308	0.154558	0.612599
CD84	765.01	974.14	1620.46	733.86	730.14	681.58	848.43	1057.19	1489.52	460.61	1120.67	944.07	1016.54	1524.1	1363.92	1072.11	926.351	1123.94	1.2133	0.278937	0.310324
CD86	111.07	106.42	113.01	99.33	124.7	118.83	125.73	158.39	188.5	128.33	96.61	109.71	168.79	205.47	153.6	143.26	119.685	149.284	1.24731	0.318815	0.0653969
CD8A	298.27	492.98	643.44	160.07	248.46	175.8	445.87	218.25	409.39	190.2	431.52	317.58	259.82	677.27	806.11	276.22	335.392	421.014	1.25529	0.328017	0.39491
CD8B	132.29	295.61	275.24	92.76	131.37	120.8	258.86	95.77	186.19	105.41	199.66	164.56	150.77	291.25	409.98	117.04	175.338	203.107	1.15838	0.212109	0.524953
CDC20	71.13	30.02	34.63	360.36	53.31	387.93	28.53	155.63	76.33	18.33	24.69	307.95	107.15	15.96	39.27	176.03	140.192	95.7138	0.682731	-0.550611	0.384862
CDC25A	57.41	63.67	56.51	179.77	49.5	115.89	56	88.41	77.48	57.29	56.89	232.89	114.74	43.89	73.91	91.76	83.395	93.6063	1.12244	0.166644	0.511396
CDC25C	61.15	26.38	25.52	236.41	30.46	160.08	19.02	39.6	43.95	29.79	21.47	196.32	64.48	17.95	19.63	51.5	74.8275	55.6362	0.743527	-0.427543	0.349078
CDCA5	62.4	73.67	47.39	233.13	99.95	300.52	53.89	226.54	100.61	36.67	54.75	243.48	197.24	39.9	79.69	176.97	137.186	116.164	0.846759	-0.239976	0.595319
CDCA8	124.8	61.85	47.39	424.39	94.24	674.7	47.55	188.78	150.34	20.62	66.55	482.14	196.29	25.93	79.69	203.19	207.963	153.094	0.73616	-0.441908	0.543933
CDCP1	77.37	190.1	167.7	55	56.16	126.69	62.34	709.09	163.06	45.83	94.46	87.57	119.48	90.77	98.17	1758.45	180.556	307.224	1.70154	0.766841	0.377871
CDH1	3611.65	4627.84	4837.67	7412.47	4706.38	5570.47	4726.06	3832.77	4527.52	5311.88	5895.34	6457.41	4439.77	3151.93	4747.73	3269.71	4915.66	4725.16	0.961246	-0.0570227	0.654113
CDH11	132.29	885	1252.25	473.64	423.61	179.72	214.48	1262.55	231.29	114.58	270.51	701.56	410.6	552.59	300.27	1137.66	602.942	464.882	0.771023	-0.375154	0.444855
CDH5	580.31	453.87	503.09	526.18	620.66	341.77	568.44	485.31	521.56	339.15	328.47	482.14	311.98	471.79	438.86	222.85	509.954	389.6	0.763991	-0.388373	0.0417114
CDK1	154.75	172.82	47.39	1058.1	152.31	1290.48	110.94	443.87	179.25	41.25	105.2	1192.36	433.36	58.85	127.04	419.48	428.832	319.599	0.745276	-0.424152	0.531222
CDK12	2247.61	1917.35	2201.93	2372.32	1891.5	2324.63	1968.4	2009.39	2297.88	1945.55	1968.69	2377.98	2211.35	1833.31	2103.05	1858.64	2116.64	2074.56	0.980117	-0.028974	0.644975
CDK2	814.93	845.89	860.36	2080.91	671.12	1243.34	852.66	1413.57	1059.31	889.13	781.46	2164.34	835.42	876.76	818.81	1246.27	1097.85	1083.94	0.98733	-0.0183961	0.845142
CDK4	2094.11	1847.32	1261.37	2764.69	1589.74	3387.26	1517.24	2292.11	2548.83	1592.65	1371.86	3187.32	2364.97	1557.02	1627.23	2562.77	2094.23	2101.58	1.00351	0.00505534	0.980031
CDK6	902.29	664.89	628.86	253.65	659.69	459.62	602.25	834.33	985.3	698.93	579.66	358	892.32	600.46	692.93	807.13	625.697	701.841	1.12169	0.165679	0.0497364
CDKN1A	2041.69	1503.5	2094.38	6220.56	1259.41	3254.68	1815.2	1902.57	2554.61	1388.7	998.3	4585.63	1429.03	1319.62	1473.63	1749.09	2511.5	1937.33	0.771383	-0.374482	0.107639
CDKN2A	219.64	91.87	136.71	362.83	205.62	242.58	114.11	124.32	208.16	206.24	86.95	383.98	163.1	56.85	140.9	152.62	187.21	174.85	0.933978	-0.0985397	0.699132
CEACAM1	2479.73	1453.48	1348.86	2161.35	2011.45	2156.69	1532.03	3324.43	2418.15	1993.67	1518.92	1852.54	2410.49	1545.05	1771.59	3303.42	2058.5	2101.73	1.021	0.0299813	0.755326
CEACAM3	42.43	40.02	47.39	22.16	31.41	23.57	32.75	97.61	55.51	50.41	30.06	15.4	34.14	44.89	45.04	83.33	42.1675	44.8475	1.06356	0.0888961	0.606609
CENPA	57.41	38.2	21.87	205.22	37.13	345.7	19.02	158.39	55.51	20.62	18.25	197.28	84.4	12.97	21.94	113.3	110.368	65.5337	0.593778	-0.752005	0.322342
CFLAR	1893.18	2012.86	2025.12	1283.02	1926.72	1623.41	1592.26	1729.44	1948.63	1372.66	1765.81	1499.35	1922.13	2089.65	1880.15	1786.54	1760.75	1783.12	1.0127	0.0182086	0.859167
CGAS	172.22	300.15	297.11	347.23	227.51	150.26	157.43	409.8	252.11	112.29	210.39	403.23	474.13	270.31	259.85	366.11	257.714	293.553	1.13906	0.187849	0.480685
CHD8	566.58	543.01	637.98	601.7	594.01	745.41	505.04	635.42	575.92	478.94	529.21	594.74	634.39	541.61	528.94	682.59	603.644	570.793	0.945578	-0.080731	0.322714
CHEK1	116.06	231.94	96.61	853.71	125.66	736.57	182.79	366.52	218.57	84.79	99.83	944.07	300.6	122.69	154.75	484.09	338.733	301.174	0.88912	-0.16955	0.688145
CHEK2	123.55	290.15	149.47	262.68	140.89	457.66	169.05	276.27	186.19	316.24	180.34	281.01	233.27	410.95	157.06	294.01	233.715	257.384	1.10127	0.139171	0.158394
CHMP2A	2825.42	2379.41	1939.44	2596.42	2614.97	3421.63	2926.71	2014.92	3134	2864.47	2685.75	2609.91	2954.79	2451.73	3089.32	2720.08	2589.86	2813.76	1.08645	0.11962	0.281991
CHUK	866.1	777.67	787.44	858.63	818.67	1231.55	901.26	908	991.08	866.22	740.67	902.69	1026.02	945.58	891.57	920.43	893.665	910.533	1.01887	0.0269764	0.754281
CLOCK	463	416.58	472.1	380.06	452.17	379.09	422.63	400.59	503.06	384.99	395.03	303.14	530.08	368.06	423.84	333.34	423.277	405.192	0.957274	-0.0629963	0.397491
CLSPN	69.89	70.04	43.75	250.37	33.32	370.25	51.77	148.26	99.46	22.92	42.94	239.63	100.52	36.91	49.66	109.55	129.706	87.6988	0.676134	-0.56462	0.366926
CMKLR1	458.01	491.16	689.01	489.24	465.5	387.93	421.57	523.99	1047.75	300.2	549.6	646.7	622.06	950.57	811.88	580.53	490.801	688.661	1.40314	0.488656	0.10026
COL4A1	897.3	3032.47	617.92	1315.86	1270.84	1719.66	708.96	3528.87	1143.73	203.95	385.37	1482.99	835.42	1102.18	498.91	3055.29	1636.48	1088.48	0.665133	-0.588285	0.153922
COL4A2	2045.44	8300.64	2212.86	3090.58	3214.7	4322.22	1669.39	9564.42	2508.35	703.51	1117.45	3833.07	2082.39	3310.53	1345.44	8419.61	4302.53	2915.04	0.677518	-0.561668	0.177646
COL6A1	1868.22	4203.07	6401.63	4475.39	3331.78	3056.29	3373.65	3651.35	2576.58	1938.68	2851.06	6031.09	2673.16	3401.3	3545.5	4552.51	3795.17	3446.24	0.908058	-0.139144	0.587282
COL6A2	778.74	2076.52	3036.76	1448.84	1419.34	806.3	1105.18	2048.07	1065.1	710.39	1028.36	2026.72	1007.06	1636.81	1092.52	2453.22	1589.97	1377.52	0.866383	-0.206923	0.566282
COL6A3	703.86	6584.3	2679.5	1658.16	1285.12	937.9	999.52	6080.67	1063.94	570.6	995.08	2292.33	1062.06	1689.68	1284.23	6272.57	2616.13	1903.81	0.727721	-0.458543	0.405091
COP1	1647.33	1528.06	1161.11	2299.26	1394.59	2629.08	1426.38	1433.83	1792.51	1379.53	1348.24	1827.51	1829.2	1309.65	1638.78	1649.84	1689.95	1596.91	0.944941	-0.0817041	0.656804
COX5B	13666.6	10231.6	7085.17	7370.6	16325.7	19766.7	13827.4	8746.67	12893.3	15330.7	10559.4	7143.57	18124.2	10295.6	13643.8	8951.45	12127.6	12117.8	0.999191	-0.00116702	0.995077
CPA3	84.86	83.68	333.57	218.35	72.35	54.02	99.32	468.74	86.73	41.25	240.45	377.24	66.38	86.78	110.87	326.78	176.861	167.06	0.944582	-0.0822516	0.766326
CPT2	2047.93	1567.17	1363.44	1347.87	2493.13	2779.34	2938.34	1129.02	1901.21	3334.25	2503.26	1403.12	2086.18	2101.62	2498.02	1045.9	1958.28	2109.2	1.07707	0.107105	0.632018
CREB1	604.02	608.5	749.17	441.63	560.69	770.95	427.91	679.62	612.92	465.19	543.16	458.08	546.2	625.4	545.11	735.97	605.311	566.504	0.935888	-0.0955917	0.364237
CREBBP	1002.13	1182.43	1208.51	1259.22	1508.82	1483.95	1103.07	1210.06	977.21	1024.34	1221.58	1029.72	1533.34	1083.23	1065.96	1151.7	1244.77	1135.88	0.912523	-0.132067	0.07311
CRK	1154.38	1070.55	967.9	1068.77	963.36	936.92	1212.95	1106.92	1245.5	1189.33	1024.06	1196.21	1085.76	1101.18	1204.54	1065.56	1060.22	1139.02	1.07432	0.103428	0.0170051
CSF1R	1516.29	2149.29	2103.5	1513.69	2112.35	2022.14	2106.81	2088.59	3639.37	1313.08	2173.72	1982.45	3697.28	3898.02	2671.25	2148.91	1951.58	2690.51	1.37863	0.463235	0.081855
CSF2RA	330.71	927.75	676.25	445.73	525.47	1283.6	562.1	1068.24	630.27	320.82	641.92	546.62	731.11	771.03	584.37	960.69	727.481	648.354	0.891231	-0.166129	0.512412
CSF2RB	66.14	119.15	151.29	64.85	87.58	65.8	81.36	274.43	139.93	71.04	151.36	104.9	92.93	137.65	115.49	159.18	113.825	121.56	1.06796	0.0948511	0.741862
CSF3R	257.08	263.77	293.47	106.71	244.65	209.19	266.26	1067.32	510	164.99	244.74	141.47	243.7	411.95	341.85	1042.15	338.556	387.606	1.14488	0.195196	0.295721
CTAG1A/B	7.49	6.37	16.41	6.57	7.62	6.87	7.4	7.37	9.25	16.04	5.37	6.74	6.64	4.99	6.93	4.68	8.2625	7.58	0.917398	-0.124381	0.744422
CTLA4	73.63	155.53	145.82	56.64	48.55	27.5	33.81	156.55	77.48	22.92	68.7	87.57	69.22	72.81	152.44	100.19	87.2537	81.4163	0.933097	-0.0999004	0.840892
CTNNA1	6362.19	6340.54	5034.54	6547.27	5731.62	7244.94	5451.93	6857.91	7654.58	4732.11	5126.75	6240.88	6620.78	5393.2	5960.36	8602.19	6196.37	6291.36	1.01533	0.0219483	0.842008
CTNNB1	9463.42	6660.7	5575.9	6901.06	8141.93	6207.85	6894.16	9488.91	8482.6	7085.56	6308.61	6811.56	8858.68	6418.57	7430.53	9267.93	7416.74	7583.01	1.02242	0.0319842	0.444732
CTNND1	2795.47	2823.27	2181.88	2094.86	2981.47	2633.99	2956.3	2667.83	2995.22	2655.94	2635.3	2297.14	2824.88	2689.12	2590.41	2871.77	2641.88	2694.97	1.0201	0.0287036	0.589885
CTSW	259.58	228.3	452.05	135.44	41.89	96.25	95.09	126.16	262.52	162.7	364.97	220.38	42.67	253.35	92.39	113.3	179.345	189.035	1.05403	0.0759159	0.737474
CXCL10	3976.06	843.16	2342.28	656.7	764.41	791.57	2105.76	1165.85	6802.27	268.11	2621.34	784.32	1819.72	2222.31	2668.94	1463.51	1580.72	2331.32	1.47484	0.560559	0.0789585
CXCL11	389.37	89.14	165.87	77.98	77.11	80.53	123.62	74.59	972.58	38.96	109.49	64.48	215.26	111.71	187.09	116.11	134.776	226.96	1.68398	0.751872	0.250957
CXCL9	2524.66	680.35	960.61	386.63	546.41	319.18	1205.55	705.41	2385.77	219.99	861.97	485.99	1078.18	1064.28	1845.51	827.73	916.1	1096.18	1.19657	0.258904	0.267917
CXCR2	54.91	66.4	58.33	13.95	47.6	55.98	57.06	197.99	79.8	61.87	33.28	20.21	40.78	74.81	57.74	251.88	69.0275	77.5463	1.12341	0.167886	0.348831
CXCR4	687.64	1753.63	1217.62	453.12	684.44	999.78	554.7	2202.78	757.48	325.4	685.93	602.44	841.11	1243.82	681.38	1824.93	1069.21	870.311	0.813973	-0.296947	0.356711
CXCR6	103.58	189.19	191.39	128.06	107.57	62.85	174.34	175.89	157.28	164.99	172.82	182.85	170.69	241.38	324.52	131.09	141.609	193.202	1.36434	0.448203	0.114656
CXXC5	1871.97	1303.4	1221.27	1988.97	1229.9	2067.32	1328.12	1433.83	1428.22	2341.99	1399.77	1681.24	1455.59	1070.26	1488.65	1536.54	1555.6	1550.28	0.996583	-0.00493769	0.980568
CYBB	1951.84	1860.96	1977.72	1347.05	1561.18	1516.36	2164.92	2612.58	4164.4	1173.29	1993.38	1893.92	2631.43	3167.89	2991.15	2420.45	1874.08	2554.49	1.36307	0.446855	0.0870807
CYFIP1	1614.88	1624.47	1410.84	1422.57	1925.77	1481.99	1455.96	1726.68	1983.32	1549.11	1352.54	1687.01	2335.57	1621.85	1597.21	1928.87	1582.89	1756.93	1.10995	0.150495	0.0276182
CYP4A11/22	15411.3	15112.3	6990.39	6558.76	14685.5	5959.38	24066.7	3414.68	9859.94	30498.6	19382	8832.51	8860.58	11972.4	20417.2	2416.7	11524.9	14030	1.21737	0.283763	0.411295
DCN	6652.97	14476.5	16255.6	7092.33	11220.5	5267	11854.8	13402.7	7717.03	7571.38	12852.3	14845.3	8643.43	15368.7	11476.1	12971.2	10777.8	11430.7	1.06057	0.0848466	0.754747
DICER1	1622.37	1526.24	1591.29	1559.66	1272.74	2040.8	1374.61	1554.47	1816.79	1436.82	1434.12	1716.84	1259.29	1702.64	1779.68	1531.86	1567.77	1584.76	1.01083	0.0155436	0.840882
DKC1	299.51	337.45	260.66	376.78	336.99	504.8	260.97	403.35	444.08	304.78	264.07	434.02	523.44	280.28	382.27	498.14	347.564	391.385	1.12608	0.171311	0.373013
DLL3	19.97	21.83	20.05	15.6	8.57	19.64	14.79	16.58	27.75	25.21	8.59	5.77	7.59	11.97	19.63	18.73	17.1288	15.655	0.91396	-0.129796	0.584537
DNA2	218.4	201.92	162.23	329.99	154.21	418.37	244.07	218.25	220.88	208.53	195.37	324.31	198.19	167.57	245.99	196.63	243.43	219.684	0.902451	-0.148079	0.49845
DNMT1	828.66	734.01	800.2	2117.03	577.83	1644.03	607.53	1036.01	1085.91	522.48	633.33	1985.34	886.63	745.09	617.86	959.75	1043.16	929.549	0.891087	-0.166361	0.414805
DOCK1	793.71	1521.69	1409.01	1363.47	1069.03	1452.52	1051.29	1340.82	845.37	1035.79	994.01	1426.21	898.01	1212.9	997.82	1279.98	1250.19	1086.26	0.868875	-0.202779	0.0578451
DOCK2	663.92	1230.63	1799.09	536.03	797.72	548.99	751.23	1054.43	1122.92	614.14	1117.45	840.14	937.83	1343.56	1054.41	920.43	922.755	993.86	1.07706	0.107095	0.708632
DTL	79.87	62.76	67.44	645.2	66.64	518.55	108.83	160.24	150.34	55	63.33	546.62	141.29	48.87	85.46	147.94	213.691	154.856	0.724673	-0.464598	0.372856
DUSP6	3086.25	1354.33	1316.05	974.37	1887.69	1620.46	2172.32	1827.06	3228.82	1984.51	2012.7	1301.11	2105.15	1323.61	2079.95	1522.5	1779.82	1944.79	1.09269	0.127889	0.26291
E2F1	92.35	96.41	54.68	1236.23	100.91	810.23	122.56	145.5	208.16	50.41	85.88	1119.22	277.84	69.82	88.93	160.11	332.359	257.546	0.774904	-0.36791	0.481116
E2F2	21.22	22.74	32.81	27.09	15.23	40.27	14.79	20.26	21.97	16.04	18.25	25.98	15.17	16.96	18.48	24.34	24.3012	19.6487	0.808549	-0.306593	0.217182
EDN1	255.84	533.91	448.41	116.56	251.31	138.48	158.49	774.47	224.35	174.16	215.76	176.11	164.05	275.3	188.25	978.48	334.684	299.558	0.895046	-0.159966	0.613259
EGF	9.98	5.46	20.05	6.57	85.67	43.21	12.68	11.05	18.5	11.46	13.95	8.66	73.02	7.98	8.08	5.62	24.3337	18.4088	0.756511	-0.402567	0.26202
EGFR	1986.78	1073.28	1259.55	2271.35	1561.18	3835.1	1959.95	1286.49	1653.73	1624.73	2781.28	1941.07	1455.59	1778.45	1633.01	1661.07	1904.21	1816.12	0.953737	-0.068336	0.813807
EGLN3	152.25	127.34	271.6	130.52	128.51	1322.89	99.32	752.37	178.09	116.87	108.42	189.58	455.17	131.66	94.7	3089.94	373.1	545.554	1.46222	0.548159	0.635412
EHHADH	6964.97	4617.83	3762.23	3384.45	7263.29	2251.95	10723.2	2195.42	5771.87	9730.05	7728.77	2600.29	6163.72	4017.72	8934.19	1546.84	5145.42	5811.68	1.12949	0.175668	0.496373
EIF2AK3	438.04	556.65	617.92	607.44	381.73	581.4	437.42	672.25	498.43	584.35	489.49	585.11	598.35	607.45	674.45	599.26	536.606	579.611	1.08014	0.111222	0.375642
EIF4EBP1	1643.59	964.13	796.56	1285.48	1500.25	3377.44	1349.25	1155.72	2695.7	1395.57	1002.59	1146.17	2360.23	1255.79	1299.25	1513.13	1509.05	1583.55	1.04937	0.0695228	0.835386
EIF4G1	1840.77	1075.1	993.42	1154.14	1269.89	1807.06	1536.26	1404.37	1946.32	1535.36	1214.06	1139.43	1859.55	1350.54	1659.57	1518.75	1385.13	1527.95	1.10311	0.141577	0.240077
ELOVL5	5697.02	2745.96	2590.18	4064.13	3221.36	7854.83	4655.27	2992.91	6108.4	3318.21	3211.73	3867.71	4903.47	3495.06	4418.59	2977.57	4227.71	4037.59	0.955031	-0.0663803	0.773067
EME1	33.7	32.74	32.81	238.05	36.17	184.63	58.11	94.85	56.67	11.46	31.13	211.72	80.6	34.91	27.72	94.57	88.8825	68.5975	0.771777	-0.373743	0.356946
ENTPD1	426.81	692.17	599.7	514.69	541.65	305.43	300.07	691.59	501.9	192.49	330.62	581.26	355.6	507.7	394.97	529.03	509.014	424.196	0.833369	-0.262973	0.340711
ENTPD2	14.98	14.55	14.58	14.78	8.57	18.66	8.45	29.47	15.03	11.46	7.51	17.32	10.43	4.99	11.55	35.58	15.505	14.2338	0.91801	-0.123418	0.594029
EOMES	136.03	234.67	236.96	100.97	142.79	81.51	227.16	102.22	185.03	151.24	223.28	153.98	126.12	279.29	325.68	85.21	157.789	191.229	1.21193	0.277305	0.312217
EP300	1312.87	1222.45	1325.17	1157.43	1203.25	1388.69	1099.9	1429.23	1395.84	1244.33	1168.98	1431.99	1187.23	1181.98	1010.52	1328.67	1267.37	1243.69	0.981315	-0.0272122	0.674622
EPAS1	4819.69	4814.3	5092.87	6180.34	4712.09	3812.51	4301.32	4275.72	4733.37	5866.44	4897.04	5394.97	4019.69	5564.76	4330.82	4371.79	4751.1	4897.36	1.03078	0.0437412	0.644585
EPC1	886.06	1107.84	1038.99	902.14	931.95	788.63	820.96	858.27	984.14	781.43	986.49	877.67	1028.87	931.62	854.61	884.85	916.855	916.21	0.999297	-0.00101528	0.990442
EPCAM	149.76	2615.89	1359.8	232.31	303.67	164.99	502.93	671.33	277.55	187.91	1091.69	409	292.07	298.24	518.54	312.74	750.085	423.467	0.564559	-0.824803	0.32396
ERBB2	1218.03	1067.82	1157.47	1350.33	721.57	904.51	1744.41	1584.86	883.53	1187.04	1778.69	1404.08	593.61	1253.79	1069.42	1364.25	1218.62	1191.8	0.977989	-0.0321106	0.856938
ERBB3	7989.56	3940.21	2540.96	4422.85	6328.48	4281.95	5143.41	2791.23	5452.69	3833.81	4826.19	3856.16	4765.03	4410.71	3461.19	3313.72	4679.83	4239.94	0.906002	-0.142414	0.437746
ERN1	1057.04	816.78	789.27	997.36	876.74	1243.34	760.73	1008.38	1378.5	698.93	1048.75	931.56	1079.12	1404.41	752.98	956.94	943.705	1031.4	1.09292	0.128194	0.182768
ERO1A	2724.34	1940.09	1655.09	1968.45	1943.86	12612.1	2546.35	2248.83	3152.5	2172.42	2092.14	2213.42	3954.26	2315.08	2837.55	4768.8	3454.89	2938.27	0.850467	-0.233673	0.728941
ESR1	374.39	460.24	484.86	116.56	404.57	218.03	1149.55	276.27	262.52	786.01	813.67	165.53	397.32	965.53	776.08	173.22	435.559	542.485	1.24549	0.316716	0.41332
ESR2	22.46	35.47	74.73	17.24	19.04	16.7	11.62	30.39	18.5	27.5	40.79	31.76	12.33	35.91	24.25	21.54	28.4563	26.5725	0.933802	-0.0988116	0.765457
ESRP1	41.18	245.58	247.9	39.4	41.89	58.93	66.56	53.41	31.22	27.5	192.15	53.89	35.09	32.92	79.69	36.52	99.3563	61.1225	0.615185	-0.700907	0.197909
ESRP2	2091.61	2770.52	1728	2284.48	1939.1	1205.04	3307.08	1602.36	2161.42	4651.91	3150.55	2242.29	2244.54	2258.22	3764.92	1559.95	2116.02	2754.22	1.3016	0.380291	0.0425599
EXO1	52.42	51.84	30.99	254.47	43.79	424.27	65.51	106.82	79.8	20.62	28.98	306.99	107.15	32.92	45.04	144.2	128.764	95.7125	0.743319	-0.427947	0.54946
EZH2	384.38	224.66	180.46	1218.17	210.38	937.9	217.65	464.13	426.73	169.58	194.29	1094.2	437.15	206.47	240.22	478.47	479.716	405.889	0.846102	-0.241097	0.485823
FAM30A	34.94	198.28	497.62	44.33	70.44	63.84	80.3	100.38	32.38	219.99	192.15	178.04	88.19	197.49	133.97	42.14	136.266	135.544	0.994698	-0.00766969	0.988716
FAM83A	12.48	7.28	12.76	11.49	4.76	9.82	8.45	42.36	12.72	11.46	3.22	10.59	13.28	7.98	13.86	114.23	13.675	23.4175	1.71243	0.776046	0.319051
FANCA	72.38	105.51	85.67	616.47	69.49	311.33	122.56	272.59	152.65	66.46	88.02	560.09	112.84	88.77	114.33	211.61	207	174.346	0.842252	-0.247675	0.343358
FANCD2	67.39	89.14	123.95	205.22	88.53	172.85	73.96	188.78	104.08	34.37	80.51	259.84	162.15	81.79	72.76	180.71	126.228	122.026	0.966717	-0.0488347	0.841175
FANCI	137.28	148.26	145.82	889.82	153.26	591.22	172.22	451.24	253.26	89.37	144.91	1010.47	296.81	128.67	145.52	345.51	336.14	301.815	0.897885	-0.155398	0.635279
FAS	93.6	199.19	320.81	211.78	129.46	179.72	142.64	246.8	153.81	103.12	159.94	232.89	129.91	171.56	174.39	324.91	190.5	181.316	0.951791	-0.0712828	0.757183
FASLG	87.36	103.69	134.89	68.13	82.82	49.1	90.87	81.96	105.24	50.41	111.64	102.01	109.05	148.62	179.01	98.32	87.3525	113.037	1.29404	0.371881	0.197226
FBLIM1	237.12	443.86	293.47	236.41	230.37	202.31	76.07	1105.07	285.64	64.16	83.73	269.46	223.79	161.59	128.19	1009.38	353.085	278.243	0.788033	-0.343673	0.204658
FBLN2	272.06	661.25	654.38	685.43	834.85	204.28	329.65	838.01	351.56	210.83	241.52	992.19	406.81	499.72	453.87	862.37	559.989	502.359	0.897087	-0.15668	0.630082
FBN1	428.06	1485.31	816.61	1292.87	1011.91	623.63	730.09	1645.64	666.12	288.74	398.25	1545.54	700.77	1269.75	695.24	1930.74	1004.26	936.894	0.932915	-0.100183	0.748654
FCAR	17.47	20.92	51.04	9.85	17.13	14.73	11.62	69.99	45.1	9.17	40.79	7.7	27.5	20.95	16.17	64.61	26.5938	28.9988	1.09043	0.124903	0.613655
FCGR3A/B	1827.04	1554.44	1221.27	1080.27	1146.13	1025.31	1732.78	2833.6	4255.76	1533.07	1904.28	1048.01	1979.03	3053.19	1909.02	3670.47	1552.61	2419.1	1.55809	0.639782	0.0319955
FCRL2	37.44	111.88	313.52	37.76	55.21	74.64	34.87	69.99	28.91	112.29	128.81	128.96	49.31	131.66	56.59	36.52	91.9137	84.1312	0.915328	-0.127639	0.795747
FEN1	202.17	227.39	176.81	1246.9	251.31	734.61	235.62	317.71	312.24	240.62	168.53	1145.2	450.43	175.55	276.02	396.07	424.065	395.582	0.932835	-0.100307	0.738419
FGF1	53.66	102.78	54.68	69.77	87.58	170.89	52.83	54.33	68.23	27.5	47.23	78.91	62.59	93.76	42.73	58.99	80.815	59.9925	0.742344	-0.429841	0.149175
FGF19	687.64	30.93	118.48	26.27	24.75	90.35	23.24	161.16	924.01	55	39.72	31.76	27.5	52.86	36.96	132.02	145.352	162.479	1.11783	0.160695	0.624757
FGF2	52.42	141.89	216.91	77.98	151.36	43.21	106.71	212.73	87.89	142.08	67.63	125.11	161.2	120.69	115.49	637.65	125.401	182.218	1.45308	0.53911	0.357865
FGF21	2157.75	59.12	51.04	344.77	1185.16	4160.17	241.96	209.04	4795.82	428.53	139.55	366.66	2781.26	96.75	203.26	44.94	1051.13	1107.1	1.05325	0.0748447	0.937034
FGF23	16.22	42.75	32.81	13.95	10.47	34.37	13.74	32.23	18.5	142.08	20.4	24.06	12.33	22.94	11.55	25.28	24.5675	34.6425	1.41009	0.495792	0.464593
FGF7	67.39	506.62	1133.77	428.49	330.32	110.98	107.77	524.91	164.22	110	197.51	621.68	416.29	452.84	263.31	1001.89	401.281	403.467	1.00545	0.00783872	0.989562
FGFBP1	17.47	9.1	27.34	9.03	15.23	20.62	16.91	43.28	12.72	20.62	12.88	11.55	7.59	18.95	9.24	27.15	19.8725	15.0875	0.759215	-0.39742	0.176582
FGFR1	151.01	197.37	452.05	170.74	166.59	167.94	123.62	293.77	138.77	96.25	168.53	272.35	142.24	203.48	142.05	340.83	215.386	188.062	0.873141	-0.195714	0.537558
FGFR2	1888.19	3353.55	3558.08	2772.9	1484.07	2154.73	3270.1	2145.69	1706.93	3212.79	2123.27	4727.09	1104.73	2118.58	2872.2	1979.43	2578.41	2480.63	0.962075	-0.0557787	0.777106
FGFR3	1141.9	1367.98	1928.51	925.12	786.3	505.78	1110.46	941.16	934.42	1539.94	1127.11	864.2	837.32	681.26	1300.4	546.82	1088.4	978.934	0.899424	-0.152927	0.403147
FGFR4	3531.78	2589.52	1915.75	1929.05	2378.89	2727.29	2796.76	1758.91	2714.2	3380.08	1884.96	2198.98	2726.26	1762.49	2658.54	1612.38	2453.49	2367.24	0.964843	-0.0516339	0.689392
FLT1	1188.08	1033.26	816.61	1251.01	1333.67	1414.22	1032.27	1268.07	837.27	758.51	529.21	884.41	894.21	656.32	871.94	430.72	1167.15	732.824	0.627875	-0.67145	0.00134826
FLT3	29.95	106.42	41.92	29.55	54.26	32.41	63.39	63.54	42.79	34.37	66.55	37.53	39.83	82.79	71.6	27.15	52.68	50.3263	0.95532	-0.0659442	0.865965
FLT4	345.69	219.2	606.99	239.69	285.58	172.85	173.28	366.52	201.22	194.78	203.95	185.73	167.84	248.36	105.09	104.87	301.225	176.48	0.585874	-0.771337	0.0495285
FMOD	333.21	929.57	783.8	637	618.76	316.24	350.78	1138.23	434.83	265.82	422.94	1045.12	529.13	937.6	391.51	1564.63	638.449	698.947	1.09476	0.130613	0.702711
FOLH1	772.5	762.21	435.65	476.11	436.94	317.22	1052.35	307.58	507.68	996.84	791.13	471.55	340.43	821.9	945.85	189.14	570.07	633.065	1.1105	0.151215	0.529987
FOS	34.94	68.22	71.09	38.58	42.84	117.85	325.43	364.67	77.48	29.79	44.01	31.76	52.15	75.81	202.1	441.02	132.952	119.265	0.89705	-0.15674	0.54137
FOXA1	210.91	114.6	111.19	174.85	116.14	183.65	137.35	148.26	201.22	190.2	148.13	129.92	140.34	146.62	146.67	145.13	149.619	156.029	1.04284	0.0605209	0.660088
FOXM1	128.54	80.95	25.52	979.3	218.95	791.57	61.28	538.72	186.19	20.62	53.67	1446.42	489.3	52.86	87.77	411.99	353.104	343.603	0.973092	-0.0393516	0.941058
FOXP1	1807.07	1920.99	1755.34	1847.78	1730.62	2261.77	1975.8	1529.61	1672.24	1070.17	1963.32	1844.84	1590.24	2233.28	1546.39	1905.46	1853.62	1728.24	0.932359	-0.101042	0.380638
FOXP3	879.82	85.5	215.09	50.89	68.54	63.84	203.92	332.44	771.36	263.53	320.96	72.18	91.03	142.63	339.54	233.15	237.505	279.298	1.17596	0.233845	0.294283
FPR1	168.48	103.69	231.49	86.19	138.98	144.37	239.84	630.81	590.95	96.25	193.22	93.35	249.39	351.1	289.88	882.97	217.981	343.389	1.57531	0.655639	0.0599236
FRMD6	464.25	584.85	526.79	332.45	468.35	524.44	311.69	669.49	453.33	252.07	324.18	434.99	383.1	447.85	330.3	986.91	485.289	451.591	0.930562	-0.103826	0.640806
FSTL1	2485.97	6729.83	3339.34	3493.63	4687.34	3290.03	3666.32	7949.17	3556.1	1979.92	2000.89	4656.84	3289.53	5843.05	3740.67	10073.2	4455.2	4392.52	0.985931	-0.0204413	0.942818
FZD1	215.9	341.99	689.01	379.24	339.84	301.5	266.26	464.13	223.2	226.87	283.39	395.53	300.6	299.23	266.78	404.5	374.734	300.012	0.800602	-0.320843	0.176715
FZD4	1063.28	714.91	758.28	716.62	772.97	636.4	630.78	558.98	940.2	442.27	665.53	712.14	402.06	558.57	448.1	325.85	731.528	561.84	0.768037	-0.380753	0.00497303
FZD7	79.87	166.45	231.49	119.03	212.28	73.66	109.88	232.99	63.61	87.08	164.24	191.51	212.41	106.73	121.26	163.86	153.206	138.838	0.906213	-0.142078	0.479097
FZD8	103.58	140.07	198.68	76.34	117.09	187.58	146.86	175.89	95.99	151.24	117.01	131.84	88.19	152.61	145.52	183.52	143.261	133.24	0.930049	-0.104621	0.502348
GABARAP	6007.77	6988.15	4894.18	6866.59	6337.05	6980.76	7242.83	5820.98	6841.59	7090.15	6030.59	7845.13	7451.46	6814.56	7519.45	6189.23	6392.29	6972.77	1.09081	0.125399	0.0132562
GABPA	695.12	654.88	545.01	799.53	534.99	854.43	650.85	472.42	700.81	662.27	601.13	850.72	562.32	690.23	637.5	456	650.904	645.122	0.991118	-0.0128711	0.820556
GALNT3	93.6	461.15	300.76	61.57	71.4	52.05	112	186.02	78.64	119.16	153.5	102.01	59.74	85.78	105.09	195.7	167.319	112.453	0.672085	-0.573283	0.270601
GFAP	31.2	36.38	69.27	20.52	18.09	30.45	28.53	30.39	31.22	66.46	31.13	24.06	21.81	31.92	41.58	33.71	33.1037	35.2362	1.06442	0.0900657	0.76043
GLUD1	6510.7	9675.89	8572.56	3988.61	9578.4	7374.58	22074	4332.81	7137.65	21506.5	11941	5048.52	9732.98	12150.9	17073.8	3630.21	9013.44	11027.7	1.22347	0.29098	0.283885
GLUD2	5524.8	9473.06	7179.96	3837.57	9146.22	7786.08	21241.4	3889.86	6372.07	18884.9	10823.5	4907.05	10030.7	10977.9	16319.7	3397.99	8509.87	10214.2	1.20028	0.263372	0.27482
GLUL	25224.1	16576.7	10087.3	10955.4	24611.4	18483.1	17422.9	7557.79	54554.7	23953.9	10355.5	11490.5	26659.5	15481.4	22111.4	7655.55	16364.8	21532.8	1.3158	0.395936	0.197196
GMPS	297.02	282.87	366.38	708.41	311.28	881.92	272.6	384.93	348.09	300.2	259.77	593.77	443.79	271.31	293.34	484.09	438.176	374.295	0.854211	-0.227336	0.471957
GNAI3	2474.74	2751.42	1963.14	2591.49	1955.28	3211.46	2293.83	2533.38	2895.77	2644.48	1993.38	2514.64	2567.9	2389.88	2658.54	2650.79	2471.84	2539.42	1.02734	0.0389136	0.677157
GNLY	197.18	158.26	205.97	96.86	224.66	71.69	244.07	108.67	145.71	121.45	161.02	141.47	140.34	202.48	180.16	121.72	163.42	151.794	0.928857	-0.106472	0.657831
GPNMB	1612.39	5084.44	3696.61	2988.79	1802.02	2673.27	1536.26	2773.74	3542.22	2053.26	2361.57	3016.02	3170.99	5166.78	3866.55	2706.97	2770.94	3235.55	1.16767	0.223633	0.521067
GPT	2688.15	1981.93	1977.72	1663.91	2652.1	1158.88	5148.69	1364.77	2230.8	3034.05	5050.54	1145.2	1935.41	3587.82	6013.48	1518.75	2329.52	3064.51	1.31551	0.395623	0.18352
GPX1	27126.1	9647.7	8288.21	9360.39	14601.8	10949.4	12934.6	12644.8	23755.9	10323.6	11616.8	8947.03	18565.1	12907	11397.6	15496.5	13194.1	14126.2	1.07064	0.0984759	0.338717
GRAP2	96.09	163.72	266.13	72.24	86.63	56.96	120.45	115.11	112.18	82.5	164.24	122.22	92.93	148.62	144.36	128.28	122.166	124.416	1.01842	0.0263292	0.923855
GRB7	299.51	456.6	264.3	293.87	284.63	261.24	479.69	359.15	189.66	297.91	433.67	322.39	209.57	419.93	374.18	438.21	337.374	335.69	0.995009	-0.00721817	0.971389
GREM1	292.03	489.34	583.29	121.49	55.21	78.57	141.58	473.34	315.71	155.83	98.76	79.88	128.96	199.49	188.25	934.47	279.356	262.669	0.940264	-0.0888615	0.874488
GRHL2	49.92	171.91	331.75	48.43	43.79	22.59	75.02	82.88	39.32	36.67	141.69	75.06	55.95	64.83	124.73	58.99	103.286	74.655	0.722797	-0.468337	0.385736
GSK3B	1551.24	1226.09	1121.01	1241.16	1221.34	1406.37	1033.33	1272.68	1638.7	1038.09	1132.48	1287.63	1374.98	1032.36	1180.29	1369.87	1259.15	1256.8	0.998132	-0.00269794	0.972324
GSR	2173.98	1759.09	1525.67	1830.54	2868.19	3957.86	1947.27	1523.16	2612.43	2949.26	1614.45	1528.22	4257.71	2097.63	2129.61	1609.58	2198.22	2349.86	1.06898	0.0962398	0.679942
GSTM4	1505.06	948.67	1213.98	875.05	1200.39	965.4	1371.44	521.23	1232.78	1276.41	1132.48	892.1	1086.71	803.94	1244.97	365.17	1075.15	1004.32	0.934119	-0.0983223	0.303325
GTSE1	114.81	97.32	40.1	611.55	78.06	625.6	42.26	273.51	153.81	41.25	48.3	946.96	207.67	29.92	62.36	313.68	235.401	225.494	0.957912	-0.0620345	0.918629
GZMA	330.71	449.32	462.99	264.32	314.14	182.67	460.67	226.54	483.4	190.2	408.98	366.66	415.34	567.55	748.37	243.45	336.42	427.994	1.2722	0.347326	0.235012
GZMB	29.95	40.93	18.23	19.7	21.89	19.64	28.53	58.94	27.75	27.5	16.1	20.21	12.33	30.92	33.49	21.54	29.7263	23.73	0.798284	-0.325025	0.291076
GZMH	222.14	149.17	187.75	89.47	159.93	75.62	233.5	73.67	282.18	96.25	144.91	143.39	149.83	234.4	236.75	142.32	148.906	178.754	1.20044	0.263569	0.265438
GZMK	365.66	722.19	986.13	174.85	379.82	219.99	502.93	274.43	457.96	318.53	542.09	353.18	434.3	730.13	832.67	211.61	453.25	485.059	1.07018	0.0978525	0.793781
H2AX	38.69	22.74	32.81	68.13	24.75	40.27	24.3	31.31	31.22	43.54	18.25	60.63	29.4	20.95	32.34	44.94	35.375	35.1587	0.993887	-0.00884637	0.966729
HAVCR2	188.44	279.23	226.03	200.29	216.09	308.38	269.43	321.39	479.93	155.83	279.09	237.7	397.32	404.96	414.6	419.48	251.16	348.614	1.38801	0.473023	0.0556972
HCK	477.98	592.12	696.3	447.37	456.93	377.13	509.27	979.83	908.97	313.95	568.92	511.01	655.25	849.83	639.81	1052.45	567.116	687.524	1.21232	0.277765	0.222273
HDAC1	1235.5	887.73	986.13	841.39	879.59	1228.61	706.85	1350.95	1134.48	781.43	765.36	869.97	1008	858.8	755.29	1243.46	1014.59	927.099	0.913764	-0.130107	0.163559
HDC	36.19	64.58	134.89	77.16	51.4	23.57	42.26	139.98	32.38	22.92	79.43	109.71	52.15	34.91	36.96	86.14	71.2537	56.825	0.797502	-0.32644	0.246069
HGF	1218.03	2698.66	2592	1407.79	2141.86	976.21	2085.68	3969.06	1821.42	2099.09	3193.49	2613.76	1937.3	3398.3	2424.1	8191.14	2136.16	3209.82	1.50261	0.587474	0.0936463
HIF1A	3196.07	4399.54	3142.48	3528.1	2500.74	4992.01	2703.78	8269.64	5481.6	2353.45	2576.26	3445.24	2997.46	4497.49	3017.71	12581.7	4091.55	4618.86	1.12888	0.174891	0.469986
HJURP	61.15	75.49	23.7	174.02	50.45	475.34	31.7	218.25	99.46	4.58	37.57	250.21	132.76	15.96	45.04	166.67	138.762	94.0312	0.677642	-0.561406	0.495803
HK2	184.7	112.79	167.7	60.74	55.21	434.09	46.49	442.03	242.86	68.75	55.82	40.42	256.98	108.72	65.83	1492.53	187.969	291.489	1.55073	0.632947	0.499365
HLA-A	24862.2	14893.1	13342.8	13049.4	13273.8	13879	15425	11768.1	31203.5	10965.2	11163.8	13134.2	16511.2	16583.6	25318.5	11320.4	15061.7	17025	1.13036	0.176776	0.262568
HLA-B	42124.3	31630.8	45088.4	41660.8	26295.4	36539	42476.5	27717.1	60333.5	21909.8	36103	38271.9	30414.6	55797.2	69446.7	24897.4	36691.5	42146.8	1.14868	0.199974	0.311924
HLA-C	13392.1	6556.1	11540.1	8262.89	9529.85	12155.4	12057.6	5903.86	16666.8	6810.57	9920.74	7835.5	10904.1	11963.4	13641.5	6115.26	9924.74	10482.2	1.05617	0.0788455	0.32573
HLA-DQA1	2036.7	11.82	3614.59	12.31	3457.44	1529.13	4098.46	11.05	3587.33	11.46	3184.9	8.66	4271.93	4508.46	7835.89	14.98	1846.44	2927.95	1.58573	0.665147	0.0884285
HLA-DRB1	5219.05	5232.7	7364.06	3945.11	6546.48	5125.58	9475.37	2677.04	9013.42	3043.22	7011.71	4204.53	8251.79	10139	15540.1	2435.43	5698.17	7454.91	1.3083	0.387691	0.132313
HLA-E	11426.5	8308.83	10032.6	7686.64	8360.87	6088.03	7481.61	7921.54	14057.9	6627.25	8377.13	7268.68	8805.58	10497.1	10920.6	8060.99	8413.33	9326.91	1.10859	0.148722	0.300945
HMGA1	768.75	824.97	714.53	1253.47	763.45	1955.36	447.99	1957.82	915.91	323.11	583.95	1136.54	1740.06	432.89	441.17	1835.23	1085.79	926.107	0.852932	-0.229497	0.536855
HMOX1	1269.19	745.84	862.18	600.06	752.03	1455.47	1331.29	944.84	4694.05	653.1	1305.3	924.82	3158.67	5485.96	2016.43	1310.88	995.112	2443.65	2.45565	1.29611	0.0374134
HRAS	424.31	383.83	444.76	489.24	396.96	698.27	264.14	481.63	492.65	343.74	311.3	525.45	498.79	318.19	315.28	573.04	447.892	422.305	0.942871	-0.0848672	0.670426
HSD11B1	25747	10198	6150.08	1380.71	13658.4	7111.38	17612.1	3876.97	19891	20695.2	11600.7	2307.73	9919.79	12764.3	18717.2	3661.11	10716.8	12444.6	1.16122	0.215647	0.389145
HSPB1	22185.3	20417.8	13381.1	27828.3	31127.4	14018.5	12568	22571.2	22164.6	13882.4	13390.1	21831	35581.7	15599.1	17027.6	25505.1	20512.2	20622.7	1.00539	0.00775187	0.944082
HUWE1	1561.22	1519.87	1458.23	1874.05	1582.12	2104.64	1566.9	1751.54	1819.11	1425.36	1523.21	1757.26	1708.77	1511.13	1667.65	1738.79	1677.32	1643.91	0.980081	-0.0290277	0.724136
ICAM1	2223.9	1736.35	960.61	800.35	1010.01	1631.27	1092.5	2489.18	4872.15	694.35	1158.24	1026.83	2042.56	1503.15	1697.68	2986	1493.02	1997.62	1.33797	0.420047	0.219677
ICOS	42.43	67.31	100.25	32.01	40.93	31.43	39.09	74.59	68.23	22.92	56.89	47.16	48.36	47.88	87.77	27.15	53.505	50.795	0.949351	-0.0749872	0.842185
IDH1	15099.3	9285.69	6638.59	7496.19	13048.2	12472.7	13350.9	4961.79	14955.3	14317.8	9473.11	5262.16	13270	9327.13	13546.8	5005.7	10294.2	10644.7	1.03406	0.0483151	0.714369
IDH2	6473.26	3922.02	3882.54	5847.06	4822.52	6099.82	6877.25	3589.65	7609.48	8015.95	5525	7315.83	6821.81	6708.83	5967.29	4721.98	5189.27	6585.77	1.26911	0.343822	0.0259607
IDO1	98.59	150.08	116.66	47.61	78.06	73.66	169.05	102.22	113.33	45.83	150.28	84.69	100.52	116.7	209.03	98.32	104.491	114.838	1.09902	0.136212	0.568017
IDO2	54.91	171.91	56.51	19.7	132.32	62.85	196.52	57.1	28.91	190.2	135.25	20.21	57.84	381.02	150.14	17.79	93.9775	122.67	1.30531	0.384395	0.539987
IFNA1	11.23	11.82	7.29	6.57	15.23	7.86	12.68	11.97	18.5	18.33	6.44	7.7	11.38	12.97	12.7	16.85	10.5813	13.1088	1.23887	0.30902	0.115517
IFNAR1	2937.74	2670.47	1985.01	2286.13	1974.32	3671.09	2695.32	1700.89	3350.25	3068.43	2446.37	2428.99	2373.5	3308.53	2626.21	2022.5	2490.12	2703.1	1.08553	0.118398	0.0782377
IFNAR2	2288.79	2699.57	2757.88	2407.61	1916.25	3348.96	2794.64	3281.15	3241.55	2919.47	2388.41	2796.61	2357.38	3286.59	3287.96	3139.56	2686.86	2927.19	1.08945	0.123598	0.150852
IFNG	33.7	31.83	40.1	22.98	26.65	21.61	47.55	27.63	45.1	43.54	23.62	33.68	36.03	48.87	101.63	30.9	31.5063	45.4213	1.44166	0.527729	0.0930492
IFNGR2	1426.44	2198.41	1735.29	1646.67	1599.26	2139.01	1628.18	2165.03	2262.03	1161.83	1361.12	1941.07	1954.37	2338.02	1721.93	2752.85	1817.29	1936.65	1.06568	0.0917794	0.582688
IGF1R	205.92	469.33	694.48	211.78	337.94	999.78	258.86	340.73	171.16	169.58	295.2	275.23	213.36	397.98	175.54	335.21	439.853	254.157	0.577824	-0.791297	0.0545497
IGFBP3	9845.3	18319.4	26616.3	6007.96	12327.6	12486.4	19413.5	11558.2	10455.5	23252.7	26033.1	12350.9	11123.1	24696.8	18289.9	9333.48	14571.8	16941.9	1.16265	0.217415	0.224355
IKBKG	681.4	302.88	364.56	348.05	570.21	654.08	523.01	480.71	743.6	485.81	479.83	381.09	692.23	527.65	612.09	514.05	490.613	554.544	1.13031	0.176717	0.0893959
IL10	19.97	13.64	18.23	10.67	19.99	25.53	19.02	20.26	34.69	13.75	20.4	13.47	22.76	22.94	33.49	30.9	18.4138	24.05	1.30609	0.385253	0.048341
IL10RA	935.98	1399.81	1861.06	779.83	927.19	846.57	1168.57	1250.58	1630.6	598.1	1449.14	1011.44	1213.78	1839.29	1489.8	981.29	1146.2	1276.68	1.11384	0.15554	0.552972
IL11	13.73	45.48	56.51	22.16	18.09	55	22.19	32.23	30.07	34.37	16.1	22.13	23.71	30.92	26.56	29.03	33.1737	26.6112	0.802178	-0.318006	0.341832
IL12B	22.46	15.46	10.94	12.31	15.23	23.57	15.85	19.34	20.82	45.83	18.25	13.47	15.17	12.97	23.1	16.85	16.895	20.8075	1.23158	0.300507	0.391622
IL12RB1	48.67	68.22	105.72	50.07	63.78	44.19	58.11	54.33	84.42	29.79	83.73	64.48	65.43	73.81	86.62	55.24	61.6362	67.94	1.10227	0.140482	0.518752
IL15	213.4	302.88	408.3	184.7	225.61	124.73	215.54	252.33	296.05	155.83	209.32	236.74	239.91	303.22	219.43	354.87	240.936	251.921	1.04559	0.0643214	0.813325
IL15RA	428.06	322.89	421.06	398.12	443.6	354.54	311.69	565.43	573.6	194.78	303.78	414.78	476.98	440.87	325.68	913.87	405.674	455.543	1.12293	0.167266	0.384553
IL21R	19.97	30.02	52.86	13.95	25.7	9.82	34.87	38.68	40.48	11.46	37.57	25.02	19.91	24.94	39.27	30.9	28.2338	28.6938	1.01629	0.0233158	0.930782
IL22RA2	23.71	30.93	34.63	15.6	14.28	28.48	24.3	33.15	18.5	43.54	23.62	16.36	20.86	17.95	24.25	20.6	25.635	23.21	0.905403	-0.143368	0.472983
IL27RA	143.52	257.41	362.73	217.53	171.35	274.01	134.19	204.44	161.9	116.87	237.23	245.4	166.89	209.46	212.5	178.84	220.648	191.136	0.866252	-0.207142	0.309468
IL2RA	22.46	71.86	78.38	32.83	27.61	53.03	20.07	192.47	123.74	25.21	41.86	45.23	45.52	156.6	34.65	154.5	62.3387	78.4137	1.25787	0.330977	0.46779
IL2RB	564.09	764.03	802.03	463.79	492.15	205.26	461.72	603.19	599.04	687.47	697.74	619.76	638.18	694.22	799.18	462.55	544.533	649.768	1.19326	0.254905	0.223528
IL2RG	371.9	870.45	867.65	260.22	434.08	290.7	489.19	1066.4	636.05	288.74	668.75	509.09	571.8	773.02	1054.41	1453.21	581.324	744.384	1.2805	0.356705	0.265692
IL3RA	108.57	152.81	154.94	137.09	108.52	96.25	100.37	141.82	97.14	89.37	75.14	128.96	69.22	97.75	66.98	75.84	125.046	87.55	0.700141	-0.514283	0.00973563
IL4R	619	870.45	792.91	1103.25	505.48	785.68	675.15	815.91	1025.78	838.72	772.88	683.27	768.09	1065.27	798.03	929.79	770.979	860.229	1.11576	0.158029	0.35496
IL6	29.95	41.84	109.37	48.43	32.37	36.34	45.43	95.77	144.56	20.62	22.54	38.49	50.26	94.76	36.96	462.55	54.9375	108.843	1.98121	0.986379	0.310742
IL6ST	14883.4	14142.7	13034.8	11392	15697.5	12392.1	14299.7	9686.9	19877.2	14833.4	13379.4	13879.1	16476.1	16388.1	15261.8	9953.34	13191.1	15006	1.13758	0.185974	0.0251985
IL7	192.19	268.32	448.41	315.21	299.86	274.99	235.62	369.28	341.15	215.41	232.94	390.72	300.6	358.08	324.52	313.68	300.485	309.637	1.03046	0.0432872	0.829916
IL7R	273.31	2222.96	1680.61	334.09	472.16	381.05	636.06	1162.17	309.93	435.4	1281.69	848.8	438.1	969.52	1019.76	740.65	895.301	755.481	0.843829	-0.244977	0.622784
IL9R	21.22	29.11	36.46	26.27	15.23	18.66	23.24	48.81	18.5	41.25	23.62	29.83	17.07	25.93	27.72	44.94	27.375	28.6075	1.04502	0.0635345	0.663093
INHBA	413.08	980.51	309.87	356.26	293.2	494	289.5	1382.26	715.85	320.82	151.36	503.31	536.72	395.99	319.9	923.24	564.835	483.399	0.855823	-0.224616	0.517828
IQGAP1	1898.18	3147.08	2985.72	2029.19	1958.14	2057.5	1947.27	3864.08	2837.94	1301.62	2149.03	3083.39	2291.01	2987.36	2337.49	4295.01	2485.89	2660.36	1.07018	0.0978541	0.64076
IRF1	837.39	833.16	1210.33	1039.22	819.62	982.1	851.6	1117.05	1492.98	478.94	961.8	1176.96	970.07	1151.05	1486.34	1274.36	961.309	1124.06	1.1693	0.22565	0.240752
IRF3	690.13	746.75	732.76	760.95	697.77	903.53	618.1	788.29	760.95	579.77	698.81	707.33	773.78	647.34	623.64	833.35	742.285	703.121	0.947239	-0.0781997	0.38063
IRF4	156	392.93	989.77	87.01	153.26	161.06	128.9	328.76	170	352.9	309.15	306.99	132.76	543.61	251.76	103	299.711	271.271	0.905109	-0.143837	0.809131
IRF7	1163.12	1264.29	869.47	1232.95	826.28	885.85	1082.99	1086.66	2250.46	1054.13	1002.59	900.77	1065.85	1417.37	1273.84	752.82	1051.45	1214.73	1.15529	0.208252	0.370296
ITGA1	612.76	1498.04	1080.91	1319.96	1112.82	1311.1	1179.14	1095.87	680	1276.41	1281.69	1452.2	971.02	1219.88	1085.59	909.19	1151.33	1109.5	0.96367	-0.0533887	0.471883
ITGA11	82.37	201.92	322.63	223.28	226.56	109.01	114.11	352.7	104.08	64.16	108.42	331.05	194.39	297.24	102.78	172.29	204.072	171.801	0.841864	-0.248341	0.536035
ITGA5	1964.32	1597.19	1208.51	2101.43	1433.62	2200.88	1546.83	1944.93	1994.89	1551.4	1130.33	2032.5	1558	1289.7	1235.73	2679.82	1749.71	1684.05	0.96247	-0.0551872	0.696571
ITGA8	43.68	117.33	164.05	50.07	46.64	73.66	66.56	93.01	53.2	82.5	68.7	93.35	61.64	86.78	70.45	61.8	81.875	72.3025	0.883084	-0.179377	0.548594
ITGAL	746.29	1053.27	1452.76	989.15	1206.11	602.03	859	638.18	943.67	721.85	1182.93	794.91	1218.52	1271.75	1295.78	590.83	943.349	1002.53	1.06274	0.0877823	0.649936
ITGAM	88.61	136.43	173.16	170.74	136.13	112.94	134.19	245.88	209.32	91.66	126.67	207.87	230.43	195.5	160.53	222.85	149.76	180.604	1.20595	0.270176	0.220483
ITGAV	1696	3835.61	2437.07	2283.66	4542.65	4665.95	1908.18	5754.68	2244.68	1097.67	1942.93	2709.03	5199.33	2858.68	2022.2	5677.99	3390.47	2969.06	0.875707	-0.191479	0.363261
ITGAX	584.05	1454.39	1407.19	682.96	742.51	585.33	689.94	1573.81	1026.93	584.35	929.6	678.46	1076.28	1103.18	1161.81	1274.36	965.023	979.371	1.01487	0.0212933	0.939635
ITGB1	15483.7	18545.9	10461	12400.1	15362.4	21229	11763.9	30677.8	17468.3	12026.2	11176.7	15764.4	19019.3	14424.1	11213.9	34784.2	16990.5	16984.6	0.999656	-0.000495653	0.997107
ITGB2	1572.45	2501.29	2245.67	1282.2	1703.02	1550.73	1182.31	2536.15	3179.1	1221.41	1956.88	1870.82	2754.71	2389.88	2018.74	2619.89	1821.73	2251.43	1.23588	0.305534	0.219598
ITGB3	666.42	256.5	235.14	259.4	179.92	378.11	161.66	232.99	553.94	236.03	166.38	168.41	164.05	172.56	118.95	197.57	296.267	222.236	0.75012	-0.414806	0.0127333
ITGB5	3483.11	4134.86	2431.6	2928.05	4153.31	4820.14	3297.57	4083.25	3756.17	2942.39	2794.17	3811.89	4687.27	3412.27	2797.13	4902.7	3666.49	3638	0.99223	-0.0112531	0.930692
ITGB6	26.21	231.03	45.57	20.52	26.65	17.68	22.19	319.55	49.73	11.46	17.18	12.51	21.81	16.96	18.48	293.08	88.675	55.1512	0.621948	-0.685134	0.257295
ITGB8	132.29	1171.51	718.18	123.95	192.29	85.44	158.49	987.2	128.37	75.62	234.01	225.19	165.95	256.34	232.13	1172.3	446.169	311.239	0.697581	-0.519568	0.416829
ITK	88.61	236.49	291.65	99.33	121.85	92.32	142.64	138.13	122.58	91.66	222.2	176.11	138.45	199.49	204.41	90.83	151.377	155.716	1.02866	0.0407687	0.889204
ITPR1	390.62	438.41	794.73	378.42	484.54	385.96	225.05	762.5	414.01	181.03	390.73	456.16	441.89	350.1	285.26	1377.36	482.529	487.067	1.00941	0.0135068	0.966816
ITPR3	33.7	142.8	216.91	182.23	55.21	255.35	50.72	279.03	72.86	48.12	78.36	272.35	78.71	92.76	79.69	334.27	151.994	132.14	0.869378	-0.201945	0.57988
JAG1	831.15	2303.91	1731.65	1310.11	1872.46	926.12	912.88	2939.5	954.08	499.56	868.41	1850.61	1850.06	878.75	1024.38	3143.31	1603.47	1383.64	0.862905	-0.212726	0.436704
JAK1	2615.76	2606.8	2149.07	1672.94	2199.93	2379.63	2132.17	2549.04	2753.52	2007.42	2190.89	2013.25	2300.49	2501.6	2148.09	2337.11	2288.17	2281.55	0.997106	-0.00418077	0.949312
JAK2	994.64	1230.63	1758.99	781.47	1047.13	769.97	1086.16	1157.57	1557.75	854.76	1194.74	1047.04	1065.85	1325.61	1241.5	1249.08	1103.32	1192.04	1.08041	0.111583	0.551353
JAK3	253.34	637.6	1028.05	287.3	334.13	307.4	362.41	751.45	537.75	254.37	524.91	398.42	415.34	650.34	570.51	875.48	495.21	528.39	1.067	0.0935627	0.770004
JMJD1C	1281.67	1803.66	1518.38	1182.88	1667.8	1365.12	1734.9	1397	1172.65	1473.49	1776.54	1152.9	1448.95	1830.32	1383.55	1394.22	1493.93	1454.08	0.973326	-0.0390048	0.703019
JUN	831.15	642.15	867.65	1498.91	1061.41	1900.36	566.32	1531.45	1303.33	352.9	596.83	997	1457.48	726.14	920.44	1410.13	1112.42	970.531	0.872446	-0.196862	0.492119
JUP	712.6	997.79	805.67	885.72	831.99	633.45	669.87	918.13	603.67	845.59	788.98	828.59	611.63	666.29	612.09	685.4	806.903	705.28	0.874059	-0.194198	0.0191815
KAT2B	3216.04	2300.28	2850.84	1939.72	2516.92	2784.25	3178.18	1800.35	3322.5	2885.1	2688.97	2076.76	2702.55	2825.77	2814.45	1665.76	2573.32	2622.73	1.0192	0.0274384	0.637949
KAT6A	1606.15	2067.43	2426.13	1722.19	1711.58	2373.73	1711.65	1650.24	1738.15	1608.69	1991.23	1951.66	1729.63	2078.68	2031.44	1510.32	1908.64	1829.97	0.958786	-0.0607192	0.482235
KAT6B	349.43	541.19	523.14	481.03	409.33	448.82	473.35	487.15	394.35	389.57	485.2	456.16	379.31	514.68	445.79	481.28	464.18	443.293	0.955001	-0.0664254	0.393858
KDM1A	673.91	583.94	521.32	503.19	575.92	930.05	550.48	630.81	618.7	591.23	527.06	587.04	676.11	533.63	597.08	734.09	621.202	608.117	0.978936	-0.0307135	0.82815
KDM3B	1490.09	1685.41	1662.38	1726.29	1700.16	1841.44	1384.11	1354.64	1605.16	1290.16	1402.99	1994	1609.2	1598.91	1526.76	1515	1605.57	1567.77	0.976462	-0.0343648	0.672098
KDM5A	960.94	1107.84	1314.23	1129.52	1051.89	1400.47	1015.37	1323.33	944.82	971.63	1086.32	1340.56	1096.19	1213.89	1111	1341.78	1162.95	1138.27	0.978782	-0.03094	0.655036
KDM6A	586.55	722.19	572.35	724.01	1091.87	692.38	602.25	686.99	719.32	540.81	591.47	808.38	1126.54	710.18	721.8	737.84	709.824	744.543	1.04891	0.0688934	0.348136
KDR	676.4	490.25	599.7	749.46	791.06	422.3	775.53	482.55	507.68	451.44	530.28	586.07	414.39	594.48	421.53	186.33	623.406	461.525	0.740328	-0.433764	0.0415136
KEAP1	1569.96	1277.02	1410.84	1727.11	1415.53	1481.99	1682.07	1312.28	1610.94	1718.68	1518.92	1505.13	1464.12	1380.47	1660.72	1415.75	1484.6	1534.34	1.0335	0.0475451	0.490485
KIF20A	54.91	37.29	18.23	302.9	41.89	234.72	21.13	93.93	63.61	22.92	30.06	413.81	95.77	22.94	34.65	133.9	100.625	102.207	1.01573	0.0225123	0.963465
KIF23	142.27	96.41	40.1	409.61	84.72	521.49	48.6	245.88	148.03	32.08	45.08	751.6	189.65	36.91	65.83	194.76	198.635	182.993	0.92125	-0.118335	0.852453
KIF2C	72.38	70.04	36.46	255.29	56.16	545.07	38.04	189.7	84.42	34.37	45.08	274.27	127.07	45.88	58.9	155.43	157.893	103.177	0.653467	-0.613814	0.425044
KIR2DL3	21.22	14.55	12.76	18.88	7.62	12.77	26.41	15.66	21.97	25.21	5.37	14.44	15.17	24.94	38.11	9.36	16.2338	19.3212	1.19019	0.251192	0.333105
KIR2DL4	16.22	21.83	21.87	20.52	10.47	16.7	19.02	23.02	25.44	18.33	20.4	22.13	18.02	20.95	24.25	31.84	18.7063	22.67	1.21189	0.277264	0.0495459
KIR2DS4	36.19	27.29	30.99	15.6	22.85	34.37	34.87	14.73	31.22	57.29	19.32	21.17	22.76	34.91	42.73	13.11	27.1112	30.3137	1.11812	0.161081	0.488473
KIR3DL1	14.98	17.28	21.87	9.03	7.62	16.7	15.85	9.21	12.72	16.04	20.4	6.74	5.69	11.97	13.86	13.11	14.0675	12.5663	0.893282	-0.162812	0.123886
KIR3DL2	17.47	30.02	40.1	20.52	24.75	26.52	27.47	14.73	37.01	57.29	25.76	23.1	25.6	37.9	33.49	25.28	25.1975	33.1788	1.31675	0.396979	0.115562
KIT	92.35	100.96	158.58	80.45	74.25	55	73.96	166.68	62.45	34.37	111.64	120.29	37.93	103.73	40.42	94.57	100.279	75.675	0.754646	-0.406127	0.167466
KLF5	190.94	471.15	477.57	842.21	101.86	423.28	140.52	1702.74	196.6	77.91	159.94	534.11	88.19	143.63	147.83	2162.95	543.784	438.895	0.807113	-0.309157	0.326138
KLK2	7.49	13.64	10.94	11.49	10.47	13.75	9.51	3.68	15.03	11.46	7.51	3.85	10.43	7.98	6.93	5.62	10.1212	8.60125	0.849821	-0.234769	0.394121
KLK3	24.96	20.92	34.63	18.88	15.23	47.14	25.36	22.1	21.97	20.62	12.88	21.17	16.12	20.95	31.18	23.41	26.1525	21.0375	0.804416	-0.313986	0.265466
KLK4	17.47	18.19	16.41	7.39	9.52	8.84	8.45	4.6	11.56	27.5	5.37	7.7	18.97	8.98	8.08	13.11	11.3588	12.6587	1.11445	0.156331	0.638182
KLRB1	209.66	409.3	554.13	261.86	171.35	107.05	332.82	356.39	218.57	222.28	537.79	396.49	162.15	394.99	383.42	259.37	300.32	321.882	1.0718	0.100034	0.684156
KLRD1	253.34	163.72	138.53	127.24	116.14	78.57	267.31	100.38	174.62	153.54	192.15	176.11	92.93	346.11	285.26	88.02	155.654	188.593	1.21162	0.276932	0.399407
KLRG1	193.44	385.65	612.46	119.85	181.82	140.44	197.58	156.55	188.5	174.16	413.27	197.28	167.84	400.97	265.62	124.53	248.474	241.521	0.972019	-0.0409433	0.901317
KLRK1	390.62	703.09	603.34	286.48	321.76	196.42	401.5	198.91	470.68	364.36	457.29	404.19	295.86	788.98	629.41	136.71	387.765	443.435	1.14357	0.19354	0.588193
KMT2A	1254.22	1656.31	2008.71	1446.37	1345.09	1450.56	1235.14	1637.35	1217.75	1226	1428.75	1701.45	1286.79	1337.58	1315.41	1640.47	1504.22	1394.28	0.92691	-0.109499	0.288773
KMT2D	1572.45	1550.8	1644.15	1534.21	1701.11	1159.86	1148.5	1548.95	1619.04	1420.78	1427.68	1607.14	2156.35	1374.48	1444.76	1450.4	1482.5	1562.58	1.05401	0.0758931	0.357836
KPNA2	1875.71	1068.73	506.73	3246.55	1162.32	4288.83	545.19	2027.81	2376.52	657.68	518.47	3738.75	2883.67	668.29	1149.11	2110.52	1840.23	1762.88	0.957963	-0.0619578	0.892477
KRAS	551.61	830.43	707.24	773.26	770.12	570.6	596.97	1045.22	750.54	879.97	583.95	754.49	894.21	679.26	634.03	924.17	730.681	762.577	1.04365	0.0616418	0.458702
KRT16	18.72	20.01	25.52	26.27	15.23	21.61	20.07	81.96	18.5	22.92	17.18	17.32	12.33	13.96	33.49	81.46	28.6737	27.145	0.946685	-0.0790441	0.579001
KRT17	19.97	74.58	131.24	16.42	54.26	73.66	22.19	16426.9	43.95	38.96	22.54	36.57	95.77	41.89	35.8	8596.58	2102.41	1114.01	0.529872	-0.916283	0.345644
LAG3	258.33	197.37	300.76	112.46	147.55	80.53	262.03	130.77	223.2	206.24	217.91	133.77	189.65	243.38	459.64	145.13	186.225	227.365	1.22092	0.287963	0.258398
LAIR1	239.61	344.72	357.27	262.68	250.36	278.92	172.22	420.85	566.66	114.58	252.26	388.79	416.29	489.75	337.23	560.87	290.829	390.804	1.34376	0.426274	0.159319
LAMA2	666.42	2209.32	1709.77	1612.19	1717.3	686.49	1452.79	1889.68	777.14	614.14	1364.34	2571.42	1151.19	1530.08	1360.45	1791.23	1492.99	1395	0.934363	-0.0979455	0.741635
LAMA4	127.29	107.33	191.39	151.04	127.56	70.71	73.96	279.03	89.05	34.37	47.23	169.37	83.45	98.75	51.97	257.49	141.039	103.96	0.737102	-0.440063	0.0943687
LAMB1	1906.91	4666.04	2324.05	2362.47	2357	3776.17	1584.86	3815.27	2043.46	843.3	1699.26	3495.28	1623.43	1740.55	1376.62	3445.75	2849.1	2033.46	0.71372	-0.48657	0.169055
LAMB3	1345.32	345.63	257.01	324.24	215.14	455.69	188.07	788.29	929.79	217.7	267.29	475.4	500.68	179.54	185.94	1054.32	489.924	476.332	0.972258	-0.0405882	0.882342
LAMC1	2326.23	2100.17	1808.2	1709.87	1952.43	4521.58	1200.27	2740.59	2377.67	1017.46	957.51	2052.71	2143.08	1321.62	1358.14	3038.44	2294.92	1783.33	0.777077	-0.36387	0.272033
LAMC2	83.61	847.71	185.92	60.74	115.18	103.12	58.11	1289.25	115.65	43.54	93.39	95.27	74.91	170.56	123.57	1549.65	342.955	283.317	0.826107	-0.2756	0.612066
LAMTOR1	620.25	488.43	415.6	457.23	484.54	616.76	538.85	545.17	710.06	490.4	509.88	480.22	593.61	487.75	519.7	609.56	520.854	550.148	1.05624	0.0789401	0.329062
LAMTOR2	5070.54	2226.6	1870.18	3379.53	4648.31	5967.23	3094.71	2643.89	4886.03	3283.83	2578.4	2320.24	4326.93	2369.94	3226.75	2607.72	3612.62	3199.98	0.885777	-0.174984	0.443732
LAMTOR4	1500.07	1046.9	1079.09	1028.55	1433.62	1620.46	1026.99	1135.46	1676.86	1067.88	1036.94	943.11	1443.26	991.46	1097.14	1190.09	1233.89	1180.84	0.957006	-0.0634002	0.560389
LAMTOR5	61.15	20.01	47.39	26.27	40.93	40.27	43.32	23.94	52.04	38.96	47.23	23.1	37.93	35.91	28.87	21.54	37.91	35.6975	0.941638	-0.0867554	0.53848
LAT	302.01	479.34	836.66	225.74	293.2	157.14	302.18	327.84	319.18	210.83	451.92	326.24	278.79	408.95	363.79	279.03	365.514	329.841	0.902404	-0.148154	0.635356
LATS1	886.06	1108.75	1445.47	1253.47	1076.64	1361.19	998.46	1275.44	1062.78	893.72	1068.07	1345.37	1280.16	1197.93	1167.59	1271.56	1175.68	1160.9	0.987422	-0.018261	0.851216
LCK	208.41	517.54	727.29	169.92	235.13	161.06	285.28	296.53	259.05	142.08	480.9	331.05	279.74	491.74	553.19	237.83	325.145	346.947	1.06705	0.0936341	0.806877
LCN2	695.12	557.56	838.48	146.94	731.09	481.23	2644.61	6953.68	60481.5	130.62	265.14	121.26	2036.87	860.8	8618.9	13048	1631.09	10695.4	6.5572	2.71308	0.254925
LDHA	12756.8	9749.57	4690.03	7318.89	10577	29134	9289.42	10505.6	16300.2	14384.2	8786.11	7364.91	19101.8	12619.7	11218.5	22995.7	11752.7	14096.4	1.19942	0.262341	0.463637
LIG1	602.77	542.1	637.98	2013.6	443.6	958.53	453.27	561.75	590.95	465.19	546.38	1690.86	481.72	419.93	427.31	500.01	776.7	640.294	0.824377	-0.278624	0.0881816
LILRB2	476.73	422.95	648.91	261.04	381.73	395.79	476.52	410.72	1016.52	307.07	468.02	353.18	580.34	974.51	620.17	478.47	434.299	599.785	1.38104	0.465758	0.131645
LIN9	104.83	95.5	100.25	284.02	95.19	290.7	88.75	151.03	138.77	48.12	82.65	272.35	139.39	92.76	90.08	132.02	151.284	124.517	0.823073	-0.280909	0.347719
LMNB1	248.35	307.43	202.33	1793.6	200.86	1220.75	267.31	447.56	395.51	215.41	288.76	1491.65	334.74	243.38	348.78	545.89	586.024	483.015	0.824224	-0.278891	0.473024
LOX	275.8	539.37	267.95	265.14	330.32	341.77	223.99	742.24	353.88	105.41	114.86	323.35	202.93	453.84	181.32	1647.97	373.322	422.945	1.13292	0.180048	0.728061
LRRC32	556.6	1200.62	1142.89	1178.77	1217.53	434.09	626.55	2087.67	749.38	446.86	424.01	1681.24	1111.37	880.75	854.61	1778.12	1055.59	990.793	0.938615	-0.0913947	0.720938
LTA	16.22	35.47	52.86	24.63	18.09	10.8	20.07	22.1	18.5	16.04	23.62	25.02	13.28	31.92	39.27	33.71	25.03	25.17	1.00559	0.00804692	0.982843
LTB	189.69	882.27	1215.8	252.01	324.61	209.19	311.69	642.79	230.13	215.41	685.93	599.55	292.07	496.73	528.94	353	503.506	425.22	0.844518	-0.2438	0.578917
LTBP1	526.65	1344.33	1691.55	1173.02	1072.83	536.23	848.43	1768.12	499.59	772.26	801.86	1429.1	819.3	1225.86	741.44	2059.96	1120.14	1043.67	0.931729	-0.102018	0.680425
LTBR	1166.86	978.69	730.94	1040.04	1545	871.12	1017.48	1604.2	1467.54	1592.65	1031.58	1084.58	2285.32	1165.02	1122.55	1725.68	1119.29	1434.37	1.28149	0.357827	0.00858643
LY96	1156.88	908.65	783.8	678.86	1519.29	1247.27	648.74	1114.28	2729.24	481.23	632.26	764.11	2658.93	1109.16	875.4	1223.8	1007.22	1309.27	1.29988	0.378378	0.255831
LYN	580.31	654.88	563.24	503.19	867.22	781.75	683.6	699.88	1043.12	456.02	573.22	607.25	1152.14	823.89	936.61	739.71	666.759	791.495	1.18708	0.247415	0.125939
MAFG	832.4	641.24	576	646.85	1100.44	1186.38	554.7	872.09	1021.15	591.23	607.57	601.47	1520.07	685.25	696.4	844.58	801.263	820.965	1.02459	0.0350458	0.83855
MAGEC1	34.94	28.2	52.86	18.88	36.17	27.5	24.3	34.07	34.69	43.54	25.76	23.1	55	28.93	31.18	24.34	32.115	33.3175	1.03744	0.0530329	0.821432
MAGEC2	837.39	5.46	14.58	6.57	14.28	8.84	10.57	12.89	725.1	16.04	12.88	7.7	102.41	17.95	12.7	1017.81	113.823	239.074	2.10041	1.07067	0.357303
MALL	122.3	363.82	266.13	279.1	152.31	72.68	179.62	441.11	178.09	245.2	151.36	269.46	157.41	164.58	254.07	1426.05	234.634	355.777	1.51631	0.600565	0.370394
MAML2	202.17	378.38	446.58	233.13	290.34	274.01	246.18	392.3	194.28	121.45	280.17	319.5	203.88	292.25	221.74	468.17	307.886	262.68	0.853172	-0.229091	0.318048
MAP2K1	1166.86	1011.43	1124.66	1017.88	1126.14	1104.86	1149.55	1132.7	1238.56	1407.03	1197.96	1082.65	1446.1	1279.73	1243.81	1059.94	1104.26	1244.47	1.12697	0.172454	0.034688
MAP2K2	1562.47	1158.78	1330.63	1411.9	1000.49	1669.57	1181.25	1321.49	1608.63	1177.87	1094.91	1373.28	1294.38	1172	1217.25	1750.03	1329.57	1336.04	1.00487	0.0070048	0.950997
MAP3K14	491.7	590.3	847.6	881.62	725.38	970.31	418.4	572.8	603.67	364.36	532.43	830.51	665.68	553.58	520.85	521.54	687.264	574.077	0.835309	-0.259618	0.136324
MAP3K7	1039.57	1174.24	1110.08	1356.08	1315.58	1646	969.94	1538.82	1129.86	973.92	986.49	1383.87	1612.05	1185.97	1167.59	1531.86	1268.79	1246.45	0.982395	-0.0256254	0.798909
MAPK1	4163.26	3721.92	3565.37	4004.21	3647.83	6649.79	3337.72	4906.53	4424.6	3519.87	3310.49	4806.01	5070.37	3426.23	3715.26	4904.57	4249.58	4147.18	0.975903	-0.0351909	0.839497
MAPK13	162.24	502.08	756.46	732.22	276.06	1447.61	225.05	448.48	270.61	162.7	595.76	683.27	565.17	321.18	300.27	656.38	568.775	444.418	0.781359	-0.355942	0.462344
MAPK14	4184.47	2621.35	2453.47	2913.27	3283.23	4110.08	2602.35	2305	4187.53	2722.4	2951.96	3009.29	3820.56	2917.53	2787.89	2574.95	3059.15	3121.51	1.02039	0.0291138	0.754289
MAPK3	717.59	936.85	1339.75	1068.77	1029.05	1026.29	731.15	1376.74	787.55	595.81	740.67	1120.18	1083.87	823.89	788.79	1307.14	1028.27	905.987	0.881076	-0.182661	0.198549
MAPK8	393.11	412.94	331.75	375.96	423.61	721.84	478.63	431.9	393.2	391.86	420.79	394.57	400.17	390	353.39	506.56	446.217	406.317	0.910582	-0.13514	0.431361
MCL1	1848.26	1612.65	1470.99	1661.44	2017.16	1495.74	1427.43	2294.87	2305.97	1386.41	1383.66	1436.8	2487.3	1643.79	1942.52	2427	1728.57	1876.68	1.08569	0.118607	0.217481
MCM2	180.96	156.44	127.6	1381.53	187.53	1079.33	284.22	382.17	334.22	119.16	184.63	1127.88	354.65	205.47	166.3	373.6	472.473	358.239	0.758221	-0.399309	0.369227
MCM4	507.93	473.88	300.76	3251.47	640.65	2292.22	695.23	593.06	865.03	339.15	475.53	3016.02	1237.48	413.94	640.96	592.71	1094.4	947.602	0.865865	-0.207786	0.597481
MDM2	3534.27	4422.28	4819.45	11063.7	3526.93	5127.54	4243.21	3391.66	4157.46	4312.75	3923.43	9017.28	3522.8	5092.97	3697.94	3185.44	5016.13	4613.76	0.919785	-0.120632	0.195936
MET	4734.83	2252.07	1888.41	2216.35	4413.19	5585.2	2873.89	2406.3	4563.37	2431.37	3419.98	2078.69	3442.2	2900.58	2465.68	3955.12	3296.28	3157.12	0.957784	-0.062228	0.780978
MGA	1230.51	1031.44	1128.3	851.24	992.87	1242.36	836.81	868.4	1171.49	863.93	886.66	830.51	1164.47	967.52	891.57	755.63	1022.74	941.472	0.920538	-0.11945	0.170135
MKI67	220.89	237.4	67.44	1468.54	178.96	1704.92	109.88	704.49	263.67	59.58	127.74	2126.81	336.63	83.79	143.21	555.25	586.565	462.085	0.787781	-0.344133	0.6087
MLANA	23.71	13.64	23.7	9.03	18.09	18.66	200.75	11.05	18.5	52.71	15.03	9.62	2.84	12.97	16.17	13.11	39.8287	17.6187	0.442363	-1.1767	0.383905
MLH1	901.04	755.84	864	1204.22	748.22	704.17	820.96	1071.92	1080.13	822.68	811.52	1078.8	1025.07	941.59	938.92	1007.51	883.796	963.278	1.08993	0.124238	0.175287
MLST8	651.44	670.35	714.53	966.99	1040.47	1391.63	807.22	1066.4	824.55	726.43	811.52	704.44	1484.03	681.26	821.12	1021.55	913.629	884.362	0.967967	-0.0469702	0.814513
MMP9	96.09	290.15	470.28	54.18	79.96	102.14	95.09	74.59	106.39	98.54	173.9	182.85	137.5	205.47	501.22	46.82	157.81	181.586	1.15066	0.202466	0.760986
MNDA	287.04	523.91	508.56	253.65	469.31	279.9	425.8	943.92	726.25	245.2	443.33	329.13	513.96	602.46	535.87	933.54	461.511	541.217	1.17271	0.229843	0.345615
MS4A1	56.16	193.74	833.01	61.57	130.42	122.76	94.04	149.19	62.45	144.37	589.32	272.35	79.65	252.35	200.95	74.91	205.111	209.544	1.02161	0.0308449	0.93243
MS4A2	26.21	40.02	94.78	47.61	26.65	13.75	24.3	85.64	18.5	20.62	55.82	76.03	29.4	25.93	17.32	54.31	44.87	37.2413	0.829981	-0.26885	0.365543
MS4A4A	1128.17	1316.13	1099.14	1421.75	1034.76	1358.24	1098.84	1406.21	2753.52	733.31	1133.55	2089.28	1716.36	2478.66	1574.11	1545.9	1232.9	1753.09	1.42192	0.507835	0.0669782
MSH2	567.83	442.96	464.81	2010.31	467.4	1456.45	431.08	581.09	647.62	320.82	398.25	1474.33	637.23	532.64	420.38	609.56	802.741	630.104	0.78494	-0.349346	0.228334
MSLN	29.95	301.97	87.49	18.88	25.7	16.7	14.79	78.28	24.29	22.92	57.97	13.47	30.34	17.95	24.25	40.26	71.72	28.9312	0.403392	-1.30975	0.251776
MST1R	47.42	104.6	103.9	116.56	60.92	57.94	31.7	137.21	85.58	45.83	49.38	91.42	58.79	74.81	72.76	242.51	82.5312	90.135	1.09213	0.127147	0.707013
MTHFD2	178.46	411.12	267.95	229.84	227.51	192.49	202.86	399.67	403.6	130.62	223.28	289.67	312.93	365.07	304.89	411.06	263.738	305.14	1.15698	0.210369	0.475444
MTOR	1612.39	627.6	776.51	850.42	687.3	1557.61	892.81	861.04	1502.24	804.34	824.4	743.9	796.54	831.87	920.44	795.89	983.21	902.452	0.917863	-0.123649	0.441371
MUC1	26.21	131.89	404.66	66.49	34.27	90.35	32.75	1112.44	55.51	25.21	47.23	66.4	51.21	46.88	38.11	2982.26	237.382	414.101	1.74445	0.80277	0.495783
MUC16	22.46	22.74	23.7	4.93	12.38	13.75	13.74	13.81	10.41	27.5	26.84	10.59	9.48	18.95	13.86	24.34	15.9388	17.7462	1.1134	0.154976	0.480743
MX1	874.83	918.66	577.82	536.85	516.9	470.43	909.71	813.15	2052.71	451.44	510.96	444.61	640.08	837.86	1324.65	492.52	702.294	844.354	1.20228	0.265773	0.463799
MYB	12.48	30.02	36.46	34.48	15.23	23.57	20.07	23.02	20.82	27.5	20.4	26.95	18.02	17.95	18.48	30.9	24.4163	22.6275	0.926739	-0.109764	0.556048
MYBL2	108.57	100.96	171.34	256.11	104.71	441.94	87.7	420.85	130.68	107.7	90.17	215.57	219.05	89.77	82	387.65	211.523	165.324	0.781589	-0.355517	0.369439
MYC	472.98	983.23	579.65	308.65	1807.73	1173.61	450.1	2647.57	1483.73	206.24	627.96	540.84	2162.04	849.83	763.38	3285.63	1052.94	1239.96	1.17761	0.235866	0.370321
MYD88	1643.59	1636.3	1605.87	1105.71	1762.99	970.31	1896.55	2042.55	2427.4	2257.21	1993.38	1312.65	2161.09	1921.08	2463.37	2031.87	1582.98	2071.01	1.30829	0.387685	0.00294659
MYL9	2236.38	5472.82	8034.84	3363.11	4230.41	4035.45	2316.01	6262.09	2681.82	1830.97	2502.19	6387.16	3610.04	4677.03	2284.36	4795.02	4493.89	3596.07	0.800214	-0.321542	0.372401
NANOG	494.2	494.8	342.68	286.48	385.53	357.48	397.27	244.96	537.75	474.36	507.74	278.12	361.29	424.91	384.58	206.93	375.425	396.96	1.05736	0.0804689	0.402156
NBL1	38.69	125.52	257.01	59.92	56.16	62.85	43.32	402.43	76.33	59.58	61.19	85.65	74.91	106.73	65.83	549.63	130.738	134.981	1.03246	0.046086	0.907222
NCAPG	38.69	34.56	21.87	123.13	45.69	118.83	38.04	71.83	49.73	18.33	20.4	116.45	61.64	24.94	36.96	58.99	61.58	48.43	0.786457	-0.346561	0.315463
NCF1	101.09	151.9	196.86	73.06	121.85	97.23	106.71	256.01	210.47	57.29	156.72	136.65	136.55	190.51	157.06	250.94	138.089	162.024	1.17333	0.23061	0.360143
NCF2	319.48	530.27	583.29	381.71	487.39	434.09	505.04	1324.25	781.76	242.91	401.47	424.4	680.85	671.28	625.95	1324.93	570.69	644.194	1.1288	0.174787	0.411188
NCK1	1055.79	820.42	809.32	734.68	912.91	1203.07	873.79	924.58	1321.83	765.39	931.75	887.29	1107.57	947.58	975.88	1062.75	916.82	1000	1.09073	0.125297	0.195701
NCOA2	2393.62	1441.65	1301.47	1341.3	2976.71	2247.04	1569.02	1319.64	2220.4	1885.97	1552.2	1324.2	3036.34	1710.62	2062.62	1479.42	1823.81	1908.97	1.0467	0.0658429	0.49737
NCOR1	1170.6	1205.17	1064.51	1307.65	1152.8	943.8	1078.76	841.7	1295.23	1022.04	949.99	1394.45	1228	1049.31	1034.78	828.66	1095.62	1100.31	1.00427	0.00615432	0.909487
NCR1	107.33	67.31	63.8	87.83	36.17	33.39	58.11	55.25	77.48	73.33	97.68	90.46	36.03	115.7	84.31	41.2	63.6487	77.0238	1.21014	0.275171	0.308539
NDUFA2	7691.29	4809.75	3882.54	7118.59	6465.56	8304.63	7257.62	3655.03	7316.9	7337.64	5785.85	6554.61	5824.24	5549.8	7407.43	4090.89	6148.13	6233.42	1.01387	0.0198771	0.886595
NDUFB1	5741.95	3788.32	2943.8	4350.62	3281.33	8106.25	4927.87	2599.69	5164.73	5832.07	3995.35	4500.94	3489.61	4019.71	4933.67	2963.53	4467.48	4362.45	0.976491	-0.0343219	0.872874
NEIL3	27.46	25.47	16.41	91.12	74.25	176.78	21.13	46.97	35.85	9.17	22.54	97.2	102.41	19.95	19.63	58.05	59.9487	45.6	0.76065	-0.394696	0.512921
NEK2	46.18	42.75	32.81	152.68	53.31	280.88	25.36	101.3	53.2	25.21	32.2	180.92	114.74	22.94	30.03	85.21	91.9087	68.0563	0.740476	-0.433475	0.513237
NF1	962.19	767.67	822.08	967.81	739.66	1019.42	652.96	906.16	998.02	749.35	732.09	938.3	831.63	746.09	688.31	991.59	854.744	834.423	0.976225	-0.0347139	0.643626
NFAM1	66.14	70.95	100.25	50.07	53.31	44.19	66.56	115.11	107.55	68.75	66.55	55.82	65.43	119.69	90.08	89.89	70.8225	82.97	1.17152	0.228382	0.363377
NFATC2	836.15	779.49	1040.81	812.66	693.01	1107.81	781.87	634.5	982.99	517.9	913.5	1138.47	781.37	970.52	831.52	563.68	835.788	837.494	1.00204	0.00294224	0.980199
NFE2L2	1696	1934.63	1387.14	1205.04	1862.94	2201.87	1467.58	1909.02	2141.76	1995.97	2028.8	1178.89	2124.11	1550.03	2120.37	1750.96	1708.03	1861.36	1.08977	0.124027	0.359749
NFKB1	1617.38	1513.51	1337.93	1367.57	1420.29	1285.57	1444.34	1543.42	2170.67	1340.57	1387.96	1373.28	1594.03	1672.72	1776.21	1594.59	1441.25	1613.75	1.11969	0.163099	0.0785649
NFKB2	962.19	1286.12	1379.85	1548.98	1389.83	1422.08	1079.82	1717.47	1208.5	556.85	1370.78	1459.89	1644.29	1473.23	1137.56	1617.07	1348.29	1308.52	0.970503	-0.0431962	0.726626
NKG7	1577.44	1096.93	1159.29	604.16	793.92	423.28	1314.38	668.57	1561.22	891.42	1082.03	818.97	778.52	1829.32	2176.96	846.46	954.746	1248.11	1.30727	0.386559	0.178793
NKX3-1	49.92	45.48	91.14	54.18	44.74	52.05	52.83	69.99	92.52	98.54	83.73	54.85	46.46	60.84	80.84	61.8	57.5412	72.4475	1.25905	0.332339	0.114858
NME1	3425.7	1970.11	1068.15	2378.06	2804.41	6846.21	2514.65	2700.99	4193.31	2818.64	1604.79	2651.29	4429.34	2188.4	2524.58	3967.29	2963.53	3047.2	1.02823	0.0401675	0.908406
NOS2	21.22	17.28	32.81	18.06	19.04	17.68	26.41	21.18	31.22	27.5	18.25	16.36	25.6	27.93	18.48	15.92	21.71	22.6575	1.04364	0.061629	0.789089
NOS3	132.29	199.19	171.34	128.88	184.68	99.19	198.64	174.97	187.35	169.58	145.99	133.77	135.6	153.61	148.98	104.87	161.148	147.469	0.915117	-0.127973	0.442656
NOTCH3	275.8	629.42	670.79	782.29	567.36	219.99	160.6	983.52	279.86	77.91	111.64	759.3	360.34	252.35	205.57	692.89	536.221	342.483	0.638696	-0.646798	0.0668789
NRAS	2669.43	2259.35	1529.32	2095.68	2113.3	4419.45	1614.45	2742.43	2703.79	1672.85	1704.62	2381.83	2562.21	1813.36	1802.78	2736.93	2430.43	2172.3	0.893792	-0.161988	0.487636
NSD1	1604.9	1537.16	1635.04	1700.02	1298.44	1795.28	1224.57	1287.41	1505.71	1301.62	1234.46	1645.63	1298.17	1357.53	1432.06	1310.88	1510.35	1385.76	0.917506	-0.12421	0.153732
NT5E	1829.54	1642.66	947.85	1665.55	1411.72	1038.08	1636.64	1474.35	1521.9	2321.37	1297.79	1567.68	1431.88	1654.77	1607.6	2427	1455.8	1728.75	1.18749	0.247917	0.125685
NUDT2	217.15	201.01	176.81	300.44	238.94	241.6	253.58	231.14	282.18	219.99	197.51	279.08	238.96	199.49	314.13	255.62	232.584	248.37	1.06787	0.0947406	0.265258
NUF2	62.4	57.3	32.81	262.68	97.1	643.27	27.47	137.21	74.01	18.33	27.91	270.42	221.89	31.92	27.72	138.58	165.03	101.347	0.614116	-0.703418	0.452291
OAS1	1884.45	1036.9	987.95	1539.13	1465.98	1039.06	2183.94	2192.65	3123.59	1390.99	1482.42	1318.43	2422.81	1776.45	2647	2852.1	1541.26	2126.72	1.37986	0.464525	0.00660458
OAS2	1837.02	935.94	723.65	773.26	1120.43	566.67	1621.84	1579.34	3127.06	504.15	963.95	868.05	1185.33	1696.66	2141.16	1123.61	1144.77	1451.25	1.26772	0.342236	0.221757
OAS3	834.9	443.86	632.51	932.51	731.09	778.8	924.5	1240.45	1591.28	295.61	615.08	987.38	1112.31	779.01	1141.03	1047.77	814.827	946.184	1.16121	0.215626	0.274877
OSM	19.97	8.19	20.05	4.93	6.66	16.7	15.85	11.05	10.41	4.58	9.66	16.36	16.12	5.98	11.55	21.54	12.925	12.025	0.930368	-0.104127	0.802126
OSMR	718.84	2025.59	1686.08	1294.51	1343.18	1421.1	906.54	3197.35	1431.69	1056.42	1020.84	1711.07	2225.58	2034.79	1540.62	4691.08	1574.15	1964.01	1.24767	0.319231	0.217526
P4HA2	587.8	366.55	297.11	689.53	577.83	1241.37	292.67	581.09	669.59	139.79	260.85	566.83	723.53	303.22	362.63	1029.04	579.244	506.935	0.875167	-0.19237	0.627803
P4HB	33680.4	19601.9	16423.3	42755.1	25035	58957.4	42458.5	25982.2	39242	40691.6	31113.7	38813.8	34832.6	25991.5	31320.5	31020.1	33111.7	34128.2	1.0307	0.0436228	0.870735
PA2G4	2161.5	2046.51	1625.93	3531.39	2238.96	2633.01	1894.44	2464.32	2732.71	2174.71	1821.63	3404.82	2931.08	1873.21	2094.96	3075.89	2324.51	2513.63	1.08136	0.112845	0.297528
PAK2	2056.67	1548.98	1543.9	1741.89	1797.26	3440.29	1529.92	2075.7	2219.24	1530.78	1575.81	1737.05	2677.9	1793.41	1757.73	2490.68	1966.83	1972.83	1.00305	0.00439347	0.982127
PARD3	1196.81	1175.15	1004.36	909.53	953.84	862.28	981.56	1233.08	1236.25	1154.96	889.88	933.49	1057.31	989.47	955.09	1596.47	1039.58	1101.62	1.05968	0.0836245	0.261487
PARP1	2690.64	1827.3	1848.31	3049.54	2528.35	6762.73	2118.43	2322.5	3839.43	2165.54	1787.28	3169.04	3527.54	2345	2399.85	2278.13	2893.47	2688.98	0.929324	-0.105746	0.752205
PARP2	494.2	409.3	450.23	787.22	452.17	1014.51	412.06	546.09	603.67	476.65	454.07	769.89	692.23	415.94	440.01	579.6	570.722	554.008	0.970713	-0.0428839	0.854538
PARP3	313.24	290.15	295.29	273.35	356.98	135.53	309.58	257.85	382.79	336.86	319.89	224.23	299.65	311.2	302.58	268.73	278.996	305.741	1.09586	0.132065	0.342426
PARVA	1379.02	1890.06	1494.68	1208.32	1558.32	1247.27	1401.02	1932.96	1606.32	1166.41	1180.78	1581.15	1381.62	1593.92	1323.5	2088.98	1513.96	1490.34	0.984398	-0.0226869	0.864035
PBRM1	1020.85	893.19	929.62	989.15	818.67	964.42	833.64	844.46	1063.94	948.71	835.14	1159.64	999.47	924.63	875.4	804.32	911.75	951.406	1.04349	0.0614232	0.292488
PCLAF	208.41	264.68	144	1452.12	285.58	1249.23	309.58	577.4	395.51	146.66	236.16	1448.35	755.77	154.6	261	502.82	561.375	487.609	0.868597	-0.203241	0.659577
PCNA	619	592.12	614.28	3386.91	587.35	1002.72	737.49	1118.89	877.75	563.73	633.33	2828.37	807.92	614.43	645.58	1025.3	1082.35	999.551	0.923505	-0.114808	0.427787
PDCD1	44.93	53.66	98.43	24.63	34.27	34.37	31.7	29.47	60.14	34.37	63.33	36.57	49.31	67.83	109.71	47.75	43.9325	58.6262	1.33446	0.416258	0.25909
PDCD1LG2	128.54	144.62	218.73	104.25	158.02	75.62	190.18	143.66	274.08	105.41	166.38	174.19	213.36	281.28	233.29	132.02	145.452	197.501	1.35784	0.441314	0.14387
PDGFB	187.2	327.44	253.37	289.77	217.04	192.49	120.45	289.16	218.57	68.75	106.27	407.08	238.01	140.64	147.83	154.5	234.615	185.206	0.789405	-0.341162	0.293036
PDGFRA	1145.64	1431.65	2119.9	866.02	998.58	423.28	1386.23	1804.96	951.76	875.38	1562.93	1800.57	830.68	1389.44	1485.18	2074	1272.03	1371.24	1.07799	0.108348	0.652679
PDGFRB	1196.81	2107.45	2748.76	2519.25	1441.23	618.72	892.81	2561.01	1120.61	712.68	931.75	2909.2	1311.45	1187.96	1168.74	2412.96	1760.76	1469.42	0.834539	-0.260949	0.369349
PDK1	549.11	732.2	1152	483.49	633.04	3188.88	572.66	695.28	714.69	831.84	650.51	701.56	1090.5	1095.2	705.63	1459.76	1000.83	906.211	0.905457	-0.143281	0.770667
PDLIM5	4975.69	4147.59	3756.76	3418.93	3600.23	2985.58	4539.05	3516.9	4923.03	5541.04	4061.9	3174.81	3309.44	4647.11	4310.03	3511.29	3867.59	4184.83	1.08203	0.113734	0.284152
PDPK1	1400.23	1572.63	1525.67	1842.86	2114.25	2522.03	1608.11	1434.76	1631.76	1652.23	1554.34	1249.14	2205.66	1602.9	1764.66	1423.24	1752.57	1635.49	0.933197	-0.099746	0.446727
PFKFB3	265.82	928.66	288	169.92	168.49	407.57	275.77	850.91	370.07	295.61	229.72	218.45	220	308.21	329.14	2924.2	419.392	611.925	1.45907	0.545054	0.515871
PFKP	361.91	972.32	958.79	449.02	435.99	2264.72	337.05	1030.48	525.03	199.37	402.54	498.5	1071.54	535.63	501.22	2702.29	851.285	804.515	0.94506	-0.0815229	0.899432
PGF	270.81	527.54	359.09	371.85	294.15	170.89	139.47	428.22	274.08	128.33	139.55	390.72	210.51	166.57	161.68	214.42	320.252	210.732	0.65802	-0.603797	0.0835654
PGK1	5142.92	3821.06	2878.18	3862.2	4025.75	14676.5	3926.24	5773.09	5908.33	4198.17	3632.52	4037.08	7249.48	4239.15	4994.88	13727.7	5513.24	5998.42	1.088	0.121682	0.79624
PHB	590.29	395.66	395.54	486.78	509.29	481.23	657.19	469.66	660.34	737.89	484.12	521.6	589.82	547.6	569.36	470.04	498.205	572.596	1.14932	0.200779	0.130141
PIK3CA	783.73	858.62	692.66	568.04	772.97	797.46	748.06	698.96	735.51	639.35	758.92	629.38	847.75	913.66	703.32	836.16	740.062	758.006	1.02425	0.0345626	0.677624
PIK3CB	943.47	620.32	605.17	790.5	628.28	1111.74	562.1	676.86	919.38	437.69	556.04	792.02	838.27	651.33	655.97	952.26	742.305	725.37	0.977186	-0.033295	0.841896
PIK3CD	289.53	561.2	721.82	229.02	334.13	264.18	322.26	470.58	485.71	167.29	449.77	363.77	375.51	557.57	522.01	401.69	399.09	415.415	1.04091	0.0578392	0.855169
PIK3R1	2791.73	2691.39	2307.65	3768.62	2541.67	4855.5	3345.12	1600.52	2812.5	4768.78	3363.09	3806.12	2523.33	4176.31	3739.52	1266.87	2987.78	3307.07	1.10687	0.14648	0.335724
PIK3R2	902.29	452.96	577.82	679.68	741.56	689.43	480.74	862.88	823.4	501.86	419.72	703.48	690.34	434.89	510.46	858.63	673.42	617.847	0.917477	-0.124256	0.179562
PIK3R3	395.61	287.42	328.1	415.36	286.53	193.47	222.94	324.16	370.07	135.2	194.29	332.01	207.67	209.46	222.89	235.02	306.699	238.326	0.77707	-0.363884	0.0152396
PIK3R4	1173.1	796.77	820.25	855.35	880.54	751.31	1004.8	646.47	1072.03	948.71	886.66	797.79	890.42	1072.26	960.86	710.69	866.074	917.428	1.05929	0.0831043	0.320287
PIK3R5	349.43	553.01	663.49	302.9	360.78	355.52	403.61	585.69	566.66	229.16	522.77	369.54	451.37	807.93	491.98	640.46	446.804	509.984	1.1414	0.19081	0.461327
PKM	1584.93	4443.2	2766.99	2098.15	1373.65	4219.1	1271.06	7693.16	2533.79	955.59	1577.96	3356.7	2901.69	2124.56	1867.45	10299.8	3181.28	3202.19	1.00657	0.00945212	0.977979
PLA2G4A	66.14	81.86	134.89	61.57	66.64	59.91	68.68	183.26	104.08	80.21	81.58	90.46	84.4	92.76	92.39	172.29	90.3688	99.7712	1.10405	0.1428	0.411351
PLAU	168.48	472.06	318.99	362	262.73	293.65	162.71	804.86	312.24	139.79	135.25	386.87	268.36	338.13	220.58	647.95	355.685	306.146	0.860723	-0.216379	0.405949
PLCB3	250.84	321.98	360.91	421.11	266.54	275.97	250.41	557.14	351.56	201.66	238.3	375.32	255.08	272.3	256.38	566.49	338.113	314.636	0.930567	-0.103818	0.39511
PLCG2	950.96	843.16	1266.84	461.33	561.64	1455.47	943.52	781.84	892.78	515.61	901.69	653.44	503.53	893.71	765.69	626.41	908.095	719.107	0.791886	-0.336636	0.0529811
PLEK2	37.44	140.98	54.68	139.55	126.61	104.1	27.47	250.48	35.85	89.37	32.2	25.02	193.45	122.69	24.25	308.06	110.164	103.861	0.94279	-0.0849921	0.770151
PLK1	143.52	180.09	98.43	687.07	145.65	853.44	88.75	556.22	201.22	89.37	85.88	567.79	307.24	113.71	131.66	591.77	344.146	261.08	0.758631	-0.39853	0.428478
PMAIP1	37.44	105.51	45.57	22.16	52.36	174.81	36.98	249.56	62.45	43.54	53.67	34.64	116.64	56.85	43.89	381.09	90.5487	99.0962	1.0944	0.130136	0.756966
PNOC	27.46	40.93	78.38	19.7	19.99	23.57	22.19	23.02	26.6	36.67	24.69	16.36	18.02	50.87	30.03	23.41	31.905	28.3313	0.887988	-0.171388	0.670158
POLE	298.27	241.03	309.87	673.94	418.85	427.21	339.16	263.38	340	364.36	406.83	587.04	398.27	312.2	282.95	200.38	371.464	361.504	0.973187	-0.0392108	0.757532
POU5F1	22.46	47.3	23.7	32.83	25.7	38.3	14.79	94.85	25.44	32.08	30.06	22.13	28.45	28.93	24.25	258.43	37.4913	56.2212	1.49958	0.584562	0.400575
PPAN	415.58	303.79	337.22	199.47	201.81	296.59	182.79	347.18	471.83	229.16	267.29	320.46	239.91	279.29	316.44	386.71	285.554	313.886	1.09922	0.13648	0.340681
PRDX1	12851.7	7780.37	6401.63	9421.14	14071.5	15190.1	11658.3	7694.08	13854.3	11251.7	8866.62	7505.42	16986.2	8419.45	12027	8260.43	10633.6	10896.4	1.02471	0.0352198	0.829122
PRDX2	5709.5	4971.65	3844.26	7770.37	4452.21	6205.88	7430.9	4389.91	5829.69	7424.72	5970.48	7063.69	5176.57	4947.34	6790.72	5539.41	5596.84	6092.83	1.08862	0.122501	0.336205
PRDX6	11015.9	7448.38	4035.65	6328.92	19091.1	8893.89	10376.6	5374.35	9666.81	11444.1	9066.28	4857.01	17391.2	7508.78	10242.7	5591.85	9070.61	9471.09	1.04415	0.0623313	0.680964
PRF1	199.68	165.54	215.09	107.53	101.86	64.82	174.34	127.08	158.43	130.62	129.89	134.73	93.88	243.38	255.23	107.68	144.493	156.73	1.08469	0.117287	0.690251
PRIM1	268.32	262.86	260.66	1204.22	232.27	580.42	301.12	315.87	388.57	274.99	262.99	1214.49	335.69	226.42	278.33	369.86	428.217	418.918	0.978282	-0.0316776	0.86403
PRKACA	3325.86	2793.26	2172.76	3254.75	2051.43	3817.42	3441.27	2355.65	3566.51	3936.93	3012.07	3102.64	2466.43	3062.16	3188.64	2456.03	2901.55	3098.93	1.06802	0.0949446	0.389983
PRKCA	924.75	1334.32	663.49	1587.56	1078.55	2005.45	785.04	867.48	973.74	925.8	738.53	1117.3	1342.74	933.61	764.53	1201.33	1155.83	999.697	0.864917	-0.209366	0.376553
PRKCB	223.39	402.03	417.42	123.95	257.02	169.9	322.26	261.53	440.61	201.66	407.91	217.49	314.82	465.81	478.12	229.4	272.188	344.478	1.26559	0.339809	0.231624
PSMB10	627.73	647.61	807.49	1162.35	583.54	391.86	675.15	718.3	924.01	511.02	779.32	1148.09	639.13	780	1052.1	895.15	701.754	841.102	1.19857	0.261317	0.0890299
PSMB7	2574.58	2094.72	1593.12	1672.94	2334.15	2548.55	2650.95	1857.45	3016.04	3137.17	2096.43	1889.11	2832.46	2511.57	2687.42	1915.76	2165.81	2510.74	1.15927	0.21321	0.0287056
PSMB9	862.35	767.67	949.67	1439.81	792.01	702.2	744.89	996.41	1400.47	600.39	798.64	1321.32	954.9	1022.38	1444.76	1132.98	906.876	1084.48	1.19584	0.258026	0.166155
PTCH1	219.64	291.06	309.87	159.25	216.09	159.1	228.22	322.31	141.09	123.75	288.76	223.27	195.34	269.31	235.6	638.59	238.192	264.464	1.11029	0.150942	0.622558
PTCH2	81.12	122.79	147.65	74.7	79.01	59.91	68.68	118.8	91.36	59.58	122.37	61.59	68.28	96.75	115.49	127.34	94.0825	92.845	0.986847	-0.0191022	0.923413
PTEN	1086.99	1418.91	1604.05	1416	1152.8	1536.98	1324.95	1198.09	1115.98	1755.35	1383.66	1491.65	1140.76	1190.95	1421.66	1047.77	1342.35	1318.47	0.982215	-0.0258894	0.759751
PTGER1	17.47	19.1	12.76	15.6	13.33	25.53	17.96	21.18	21.97	25.21	23.62	19.25	15.17	16.96	20.79	16.85	17.8663	19.9775	1.11817	0.161139	0.356999
PTGER2	46.18	98.23	114.84	41.86	50.45	27.5	59.17	74.59	54.35	27.5	60.11	75.06	55.95	68.82	86.62	109.55	64.1025	67.245	1.04902	0.0690464	0.841267
PTGER3	42.43	82.77	222.38	84.55	86.63	36.34	42.26	84.72	38.16	22.92	45.08	72.18	52.15	62.84	57.74	71.16	85.26	52.7788	0.619033	-0.691912	0.19696
PTGER4	156	325.62	395.54	203.58	237.03	116.87	189.13	389.54	289.11	121.45	288.76	268.5	251.29	343.12	293.34	383.9	251.664	279.934	1.11233	0.153588	0.577101
PTGS2	29.95	43.66	43.75	51.71	30.46	26.52	48.6	92.09	31.22	29.79	36.5	56.78	20.86	41.89	43.89	113.3	45.8425	46.7788	1.02042	0.0291676	0.836182
PTPN6	935.98	1428.01	1749.88	1296.16	1268.93	871.12	1210.84	1648.4	1316.05	1109.12	1586.55	1502.24	1360.76	1637.81	1447.07	1436.35	1301.16	1424.49	1.09478	0.130645	0.360685
PTPRC	460.5	831.34	1266.84	398.94	493.1	420.34	548.36	705.41	704.28	373.53	886.66	652.48	583.18	1001.44	787.63	644.2	640.604	704.175	1.09924	0.136502	0.622213
RAC3	316.99	167.36	171.34	233.13	353.17	631.49	182.79	144.58	283.33	270.41	265.14	211.72	303.44	178.54	187.09	155.43	275.106	231.887	0.842902	-0.246564	0.506873
RAD51	37.44	42.75	30.99	106.71	42.84	141.42	44.38	83.8	56.67	27.5	34.35	137.62	86.29	24.94	33.49	54.31	66.2913	56.8963	0.858277	-0.220485	0.609596
RAD51AP1	62.4	85.5	58.33	366.11	79.01	219.99	68.68	167.6	102.92	36.67	80.51	429.21	144.14	65.83	76.22	146.07	138.452	135.196	0.976481	-0.034336	0.90268
RAD54B	234.62	142.8	127.6	246.26	218.95	331.95	273.65	195.23	225.51	123.75	213.61	249.25	241.81	140.64	153.6	207.87	221.382	194.505	0.878592	-0.186734	0.414461
RAD54L	19.97	23.65	21.87	152.68	25.7	108.03	27.47	61.7	41.63	38.96	26.84	125.11	54.05	19.95	16.17	54.31	55.1337	47.1275	0.854785	-0.226367	0.562567
RAF1	3035.08	1673.59	1472.81	2387.91	2223.73	2234.28	1918.74	1093.1	2869.17	2506.99	1829.14	2205.72	3019.27	1992.9	1937.9	1249.08	2004.9	2201.27	1.09794	0.134803	0.236723
RASA1	1350.31	1552.62	1593.12	1313.39	1300.35	1506.54	1164.35	1273.6	1553.12	1134.33	1297.79	1413.7	1385.41	1382.46	1254.2	1573.99	1381.79	1374.38	0.994637	-0.00775746	0.935267
RB1	1123.18	1071.46	1237.67	763.41	1080.45	637.38	947.75	1228.47	1501.08	847.88	1104.57	991.23	1403.43	1119.14	1165.28	1198.52	1011.22	1166.39	1.15345	0.205953	0.128637
RB1CC1	1797.09	1540.79	1454.58	1265.78	2822.5	2579.97	1753.92	1144.67	1732.37	1427.65	1687.45	1474.33	3073.32	1924.08	1715	1285.6	1794.91	1789.97	0.997249	-0.00397408	0.964143
RBBP5	927.25	650.33	641.62	664.08	673.02	1501.63	608.59	623.45	930.95	689.77	567.85	764.11	821.2	635.37	744.9	607.69	786.246	720.23	0.916036	-0.126524	0.591797
RBL1	148.51	192.83	165.87	463.79	170.4	586.31	148.98	241.27	179.25	110	161.02	442.68	281.63	175.55	125.88	193.82	264.745	208.729	0.788414	-0.342974	0.339207
RBX1	3378.28	3070.67	2444.36	3024.91	2843.44	4041.34	3173.95	3133.81	4005.96	2960.72	2584.84	3470.26	3805.38	2719.04	3078.92	3940.14	3138.84	3320.66	1.05792	0.0812351	0.50182
REL	794.96	1030.53	893.17	988.33	789.16	705.15	797.71	1014.83	963.33	627.89	1118.53	937.34	900.85	952.56	832.67	939.15	876.73	909.04	1.03685	0.0522112	0.680107
RELB	519.16	472.06	439.29	501.55	457.88	927.1	345.5	560.83	656.87	146.66	435.82	552.39	645.77	467.8	408.83	573.98	527.921	486.015	0.92062	-0.119322	0.619166
RET	26.21	37.29	32.81	12.31	36.17	57.94	26.41	29.47	72.86	71.04	27.91	23.1	91.03	73.81	31.18	25.28	32.3263	52.0262	1.60941	0.686534	0.0448112
RFC2	371.9	622.14	386.43	1094.22	477.87	1209.95	502.93	577.4	552.79	685.18	497	889.22	600.25	469.8	489.67	568.36	655.355	594.034	0.90643	-0.141732	0.579488
RFC3	343.19	242.85	320.81	801.99	295.1	391.86	283.16	333.36	425.58	203.95	286.61	821.85	376.46	220.44	267.93	283.71	376.54	360.816	0.958241	-0.0615388	0.602584
RFC4	305.75	393.84	257.01	1397.12	298.91	1646	323.31	471.5	415.17	329.99	244.74	1101.9	575.6	239.39	301.42	563.68	636.68	471.486	0.740539	-0.433353	0.405298
RICTOR	1629.86	2202.95	1882.94	1701.67	1898.16	1696.09	1801.46	1674.19	1716.18	1757.64	1980.5	1796.72	2062.47	2217.33	1769.28	1820.25	1810.91	1890.05	1.0437	0.0617027	0.427909
RIMKLB	188.44	264.68	424.71	418.64	257.02	113.92	174.34	247.72	175.78	87.08	169.6	507.16	174.48	230.41	160.53	210.68	261.184	214.465	0.821127	-0.284323	0.325006
RNF111	1814.56	1651.76	1886.58	1413.54	1507.87	1826.7	1513.02	1448.57	2042.3	1684.31	1670.27	1721.66	1671.79	1761.49	1562.56	1433.54	1632.83	1693.49	1.03715	0.0526293	0.342728
ROCK1	1086.99	1078.74	953.32	934.15	954.79	1306.19	964.65	1106.92	1112.51	850.18	941.41	1155.79	1010.85	1032.36	944.7	1358.64	1048.22	1050.81	1.00247	0.00355515	0.96984
ROCK2	1382.76	1319.77	1193.93	1581.82	1449.8	1762.87	1197.1	1383.19	1699.99	1260.37	1194.74	1465.67	2097.56	1223.87	1315.41	1439.16	1408.9	1462.1	1.03775	0.053464	0.673918
RPA3	1018.35	814.06	627.04	1843.68	928.14	1244.32	1117.86	995.49	1132.17	1072.46	1049.82	1866.97	1124.64	888.73	1025.54	1225.67	1073.62	1173.25	1.0928	0.12803	0.28033
RPTOR	356.92	300.15	362.73	380.06	354.12	351.59	270.48	319.55	321.49	366.65	302.71	357.03	419.13	296.24	263.31	364.24	336.95	336.35	0.998219	-0.00257127	0.97502
RRAGC	938.48	556.65	508.56	469.54	564.5	1246.28	434.25	656.6	979.52	439.98	470.17	556.24	835.42	560.57	503.53	507.5	671.857	606.616	0.902894	-0.147371	0.535269
RRM2	507.93	523.91	113.01	5777.29	471.21	4279.99	427.91	1174.14	812.99	130.62	349.94	4218.01	1144.55	215.45	441.17	963.5	1659.42	1034.53	0.623427	-0.681709	0.289176
RUNX1	928.5	2065.61	2016	2070.24	1064.27	1481.99	808.28	3011.33	1555.43	529.35	1268.81	1964.17	1326.62	1678.7	1225.33	3368.03	1680.78	1614.56	0.9606	-0.0579922	0.804005
RUVBL1	783.73	569.38	524.96	462.97	807.24	822.02	519.84	993.65	837.27	552.27	483.05	503.31	1029.81	520.67	601.69	1331.48	685.474	732.444	1.06852	0.0956165	0.504826
S100A12	28.7	69.13	125.77	26.27	20.94	118.83	54.94	43.28	68.23	34.37	69.77	18.28	37.93	150.61	47.35	73.97	60.9825	62.5637	1.02593	0.0369317	0.900005
SAV1	1155.63	744.93	878.58	858.63	925.28	951.65	839.98	740.4	1053.53	705.81	751.41	952.73	832.58	828.88	729.89	757.5	886.885	826.541	0.93196	-0.10166	0.0681568
SDC1	12608.3	5746.6	6266.74	13038.7	6924.4	15834.4	11888.6	7691.32	9678.38	13488.2	12024.7	6372.72	8746.79	10718.6	10667.7	8559.12	9999.89	10032	1.00321	0.0046289	0.986115
SELL	134.78	252.86	317.16	80.45	169.44	110	124.68	250.48	212.79	91.66	214.69	162.64	148.88	239.39	180.16	188.21	179.981	179.803	0.999007	-0.00143354	0.9962
SERPINB5	12.48	10.91	10.94	15.6	6.66	12.77	10.57	189.7	17.35	11.46	7.51	12.51	9.48	12.97	15.01	67.42	33.7037	19.2138	0.570078	-0.81077	0.379174
SERPINE1	1047.05	827.7	484.86	625.5	355.07	4402.75	321.2	1706.42	2334.88	850.18	882.37	469.63	3357.8	1106.17	500.07	4787.53	1221.32	1786.08	1.46242	0.548356	0.456049
SETD2	1468.87	1386.17	1591.29	1295.33	1588.78	1227.62	1462.3	1509.35	1511.49	1411.61	1512.48	1447.38	1714.46	1528.09	1459.77	1398.9	1441.21	1498.02	1.03942	0.055775	0.266996
SF3B1	4464.02	4815.21	5105.62	2979.76	4337.98	5501.72	4025.55	4920.35	4753.03	4108.8	4123.09	3345.15	4695.8	4624.17	4305.41	4716.37	4518.78	4333.98	0.959104	-0.0602405	0.404111
SFN	63.65	365.64	61.97	2412.54	529.28	1436.81	48.6	1037.85	146.87	38.96	28.98	1329.98	1317.14	34.91	153.6	2092.73	744.543	642.896	0.863478	-0.211768	0.741566
SH2D1A	146.01	241.03	390.08	84.55	120.9	60.89	185.96	104.06	145.71	91.66	246.89	144.35	117.58	270.31	237.91	98.32	166.685	169.091	1.01444	0.0206777	0.954552
SH3PXD2A	368.15	604.86	570.53	586.92	539.75	437.03	279.99	796.57	337.69	291.03	492.71	487.91	418.18	485.76	325.68	719.11	522.975	444.759	0.85044	-0.233719	0.0943369
SHH	321.98	191.92	180.46	114.92	218.95	237.67	220.82	178.65	395.51	268.11	257.63	137.62	242.76	209.46	247.15	232.21	208.171	248.806	1.1952	0.257252	0.0164509
SIGLEC5	37.44	56.39	60.15	36.94	59.97	36.34	40.15	91.17	57.82	41.25	50.45	41.38	66.38	67.83	43.89	82.4	52.3188	56.425	1.07849	0.109006	0.486137
SIGLEC9	124.8	132.8	107.54	61.57	82.82	99.19	102.49	165.76	207.01	84.79	124.52	102.01	150.77	231.41	136.28	160.11	109.621	149.613	1.36481	0.448703	0.0804024
SIN3A	791.22	920.47	907.75	956.31	946.23	999.78	800.88	924.58	795.64	680.6	898.47	1148.09	803.18	1051.31	776.08	832.41	905.903	873.222	0.963925	-0.0530065	0.499733
SIRPA	1100.72	840.43	641.62	902.14	530.23	678.63	716.36	835.25	1267.48	669.14	536.72	808.38	956.8	959.54	737.97	995.33	780.673	866.42	1.10984	0.150349	0.283423
SKA1	69.89	45.48	10.94	214.25	25.7	747.38	26.41	79.2	65.92	29.79	32.2	389.75	63.53	22.94	27.72	112.36	152.406	93.0263	0.610383	-0.712212	0.561134
SKIL	2554.61	3836.52	2333.17	2454.4	1918.16	2684.08	2211.41	4655.13	2569.65	2534.49	2445.3	2292.33	2147.82	2806.82	2493.4	4302.5	2830.93	2699.04	0.953409	-0.0688329	0.493476
SKP2	1647.33	800.41	807.49	1553.91	814.86	1924.91	1354.53	935.63	1309.11	1324.53	793.27	1452.2	833.52	1040.34	1206.85	634.84	1229.88	1074.33	0.873524	-0.195081	0.303959
SLC1A5	561.59	932.3	785.62	422.75	1248.94	2219.54	440.59	1343.59	998.02	247.49	468.02	621.68	1703.08	817.91	650.2	1533.73	994.365	880.016	0.885003	-0.176245	0.633387
SLC2A1	42.43	59.12	61.97	36.94	30.46	86.42	34.87	84.72	56.67	55	46.16	37.53	51.21	31.92	55.43	172.29	54.6163	63.2762	1.15856	0.212334	0.562405
SLC7A5	102.33	140.07	127.6	74.7	140.89	442.93	113.05	442.03	257.89	185.62	148.13	37.53	180.17	135.65	169.77	272.48	197.95	173.405	0.876004	-0.190991	0.65102
SLIT2	184.7	627.6	734.58	384.99	497.86	174.81	249.35	826.04	228.98	121.45	367.12	692.9	334.74	469.8	264.47	1015.93	459.991	436.924	0.949852	-0.0742249	0.834505
SLPI	3968.57	507.53	805.67	3889.29	458.83	3941.16	1959.95	1625.38	3171	900.59	1059.49	1954.55	659.99	1400.42	2083.41	2725.7	2144.55	1744.39	0.813409	-0.297948	0.397393
SMAD7	738.8	928.66	745.52	667.37	704.43	526.41	738.55	1291.1	713.53	607.27	723.5	844.95	573.7	950.57	721.8	1279.05	792.605	801.796	1.0116	0.0166336	0.908431
SMC3	958.45	1166.96	1068.15	1640.1	1139.47	1924.91	1063.97	1039.69	1120.61	953.3	982.2	1709.14	1155.93	1101.18	983.96	1032.79	1250.21	1129.89	0.903757	-0.145993	0.302136
SMO	1073.26	553.92	639.8	841.39	618.76	736.57	750.17	385.86	869.65	951.01	834.06	755.45	545.25	479.77	847.69	360.49	699.966	705.421	1.00779	0.0111997	0.944963
SMS	1546.25	1467.12	986.13	1356.9	1306.06	2420.87	1190.76	1659.45	1575.09	987.67	1036.94	1358.85	1993.25	1132.1	1303.86	2405.47	1491.69	1474.15	0.988242	-0.0170632	0.94106
SNAI1	141.02	185.55	255.19	123.95	198.96	123.74	154.26	402.43	173.47	121.45	148.13	255.99	195.34	132.66	136.28	284.65	198.137	180.996	0.913488	-0.130542	0.568608
SNAI2	685.14	880.45	865.82	460.51	726.33	731.66	638.17	745	499.59	577.48	631.18	778.55	442.84	531.64	525.47	405.44	716.635	549.024	0.766114	-0.38437	0.0577115
SOCS1	61.15	128.25	118.48	117.38	93.29	134.55	64.45	181.42	146.87	45.83	65.48	111.63	107.15	87.78	132.81	191.95	112.371	111.188	0.989466	-0.0152784	0.956123
SOCS3	126.05	312.89	153.11	236.41	180.87	172.85	140.52	517.54	541.22	75.62	139.55	177.07	255.08	400.97	235.6	905.44	230.03	341.319	1.4838	0.569298	0.202236
SOD1	12895.4	9620.41	6201.12	8952.42	15440.4	14298.4	14245.8	4605.4	12908.4	16563.5	12141.7	6726.87	13895.9	11533.5	13341.2	5355.89	10782.4	11558.4	1.07196	0.100257	0.570184
SORD	7199.59	5618.35	5738.13	4793.89	9361.36	4646.31	12388.4	1601.44	8306.82	11432.7	10693.6	4041.9	7404.99	7955.64	11391.8	1298.71	6418.43	7815.77	1.21771	0.284168	0.220414
SOS1	793.71	597.58	572.35	796.24	796.77	1060.67	610.7	606.87	853.46	543.1	615.08	669.8	877.14	523.66	592.46	611.43	729.361	660.766	0.905952	-0.142494	0.36585
SOX2	119.81	11.82	32.81	10.67	7.62	10.8	8.45	13.81	144.56	11.46	9.66	8.66	12.33	16.96	11.55	11.24	26.9737	28.3025	1.04926	0.0693734	0.783686
SOX7	136.03	119.15	153.11	150.22	158.97	84.46	176.45	157.47	127.21	164.99	94.46	132.81	68.28	108.72	144.36	131.09	141.982	121.49	0.855669	-0.224876	0.222179
SPDEF	7.49	11.82	10.94	7.39	8.57	1.96	11.62	22.1	9.25	13.75	10.73	12.51	5.69	3.99	12.7	25.28	10.2363	11.7375	1.14666	0.197438	0.114073
SPHK2	177.21	263.77	196.86	155.97	179.92	143.39	238.79	131.69	151.5	350.61	328.47	121.26	188.7	174.55	226.36	114.23	185.95	206.96	1.11299	0.154437	0.350477
SPIB	17.47	102.78	246.08	27.91	54.26	48.12	30.64	91.17	17.35	25.21	112.71	84.69	47.41	82.79	56.59	17.79	77.3037	55.5675	0.71882	-0.476297	0.383066
SPINT1	104.83	653.97	415.6	439.17	137.08	842.64	129.96	439.27	131.84	43.54	337.06	466.74	177.33	175.55	135.12	379.22	395.315	230.8	0.583838	-0.776359	0.16015
SPINT2	393.11	1886.43	2570.13	887.36	643.51	4541.23	776.58	1012.06	538.91	556.85	1881.74	1156.75	591.72	1062.28	927.37	818.36	1588.8	941.747	0.592741	-0.754526	0.190351
SQLE	3284.68	2001.94	953.32	1926.58	2851.05	6130.26	2480.84	4252.7	4541.4	3153.21	520.62	1884.29	5366.23	659.31	1880.15	4995.4	2985.17	2875.08	0.963119	-0.0542135	0.900227
SQSTM1	9589.47	4592.37	4338.23	6863.3	12590.3	16170.3	5298.73	5423.15	10162.9	5871.03	5063.42	5457.52	16020.9	5517.88	7109.47	5634.92	8108.23	7604.76	0.937906	-0.0924841	0.751655
SRC	54.91	65.49	98.43	50.07	100.91	68.75	52.83	67.23	56.67	48.12	61.19	54.85	125.17	56.85	75.07	81.46	69.8275	69.9225	1.00136	0.00196145	0.990234
SREBF1	12457.3	7328.32	6179.25	7537.24	2623.54	5926.97	9023.16	5872.55	12889.9	10403.8	5420.88	6440.09	6166.56	7858.89	15593.2	6467.33	7118.54	8905.08	1.25097	0.323046	0.0884772
SRM	1649.83	1123.31	966.08	1096.68	1107.1	3122.09	1298.53	1742.33	2048.08	1205.37	972.54	1216.42	1883.25	1419.37	1581.04	2279.06	1513.24	1575.64	1.04123	0.0582947	0.82247
SSRP1	1423.94	1378.89	1142.89	2072.7	1474.55	2078.12	1219.29	1639.19	1799.45	1306.2	1190.45	2096.97	1846.27	1208.91	1303.86	1832.43	1553.7	1573.07	1.01247	0.0178761	0.893205
STAG2	2190.2	2068.34	2028.76	2062.85	2225.63	2399.27	1896.55	2014.92	2189.17	1682.02	2045.98	2275.97	2502.47	2036.79	1709.23	2111.46	2110.82	2069.14	0.980255	-0.0287715	0.650126
STAT1	3731.46	4022.98	3209.93	2765.51	2243.72	3787.96	4478.83	3816.19	6239.08	2289.29	3159.14	2954.43	3297.11	4131.43	7446.7	4320.29	3507.07	4229.68	1.20604	0.270283	0.211239
STAT3	5308.9	5077.16	4834.03	5090.22	5055.74	6258.92	6122.86	5972.93	9037.7	6755.58	5145	4841.61	7752.06	8588.02	6863.48	7140.56	5465.1	7015.5	1.28369	0.3603	0.0128694
STAT4	336.95	494.8	625.22	252.83	260.83	228.83	339.16	248.64	379.32	226.87	538.87	331.05	255.08	553.58	389.2	211.61	348.408	360.697	1.03527	0.0500137	0.841076
STING1	610.26	1067.82	1578.53	847.14	1182.31	558.81	830.47	1273.6	1018.84	522.48	1032.65	1389.64	1045.94	1091.21	985.12	1380.17	993.617	1058.26	1.06505	0.0909265	0.690775
STIP1	2280.06	1881.88	1563.95	2253.29	3005.27	3373.51	1404.19	2942.26	2946.65	1792.02	1293.5	2000.74	4786.84	1675.71	2532.66	3384.88	2338.05	2551.62	1.09135	0.12611	0.583872
STK3	559.09	424.76	417.42	354.62	435.04	741.48	480.74	391.38	544.69	412.48	446.55	407.08	561.37	388.01	508.15	508.43	475.566	472.095	0.992701	-0.0105691	0.949914
STK4	609.01	885	962.43	659.98	674.92	962.46	615.98	864.72	699.66	517.9	787.91	756.41	775.68	894.71	735.66	830.54	779.312	749.809	0.962141	-0.0556793	0.641513
SUPT16H	440.54	386.56	342.68	553.27	435.99	765.06	341.27	447.56	560.88	350.61	386.44	499.46	602.15	355.09	390.35	471.92	464.116	452.113	0.974136	-0.0378044	0.852939
SYK	316.99	599.4	672.61	311.93	429.32	376.14	349.73	844.46	612.92	272.7	494.86	479.25	630.6	640.36	489.67	836.16	487.572	557.065	1.14253	0.192229	0.405501
TAP1	898.54	746.75	867.65	783.93	685.4	777.82	716.36	1134.54	1529.99	453.73	612.93	824.74	955.85	834.86	1223.02	1135.79	826.374	946.364	1.1452	0.1956	0.339956
TAP2	1374.02	734.01	973.37	859.45	674.92	832.82	1062.92	1389.63	1997.2	536.23	824.4	942.15	919.82	950.57	1600.67	1320.25	987.643	1136.41	1.15063	0.202424	0.208946
TAPBP	3691.52	3026.1	2486.28	4301.36	2432.2	2759.7	2327.64	3399.03	5400.65	2646.77	2929.42	5028.31	3072.38	3496.05	2756.71	3280.95	3052.98	3576.41	1.17145	0.228293	0.0501328
TAZ	627.73	548.46	867.65	700.2	663.5	829.87	462.78	721.98	710.06	504.15	663.39	639.97	817.4	572.53	582.06	761.25	677.771	656.351	0.968396	-0.0463304	0.697072
TBRG4	706.36	619.41	501.27	567.22	800.58	970.31	646.62	654.76	824.55	694.35	620.45	611.1	1120.85	624.4	676.76	787.47	683.316	744.991	1.09026	0.12467	0.383089
TBX21	73.63	40.93	82.03	30.37	42.84	36.34	48.6	41.44	53.2	29.79	44.01	56.78	38.88	48.87	71.6	36.52	49.5225	47.4562	0.958277	-0.061486	0.797822
TCF7	82.37	186.46	288	159.25	153.26	94.28	125.73	121.56	104.08	87.08	220.06	154.94	158.36	168.57	137.43	140.45	151.364	146.371	0.967017	-0.0483875	0.80315
TCL1A	27.46	75.49	69.27	36.94	50.45	25.53	13.74	108.67	30.07	41.25	104.12	98.16	20.86	45.88	23.1	21.54	50.9438	48.1225	0.94462	-0.0821936	0.868219
TCOF1	182.2	178.27	207.8	288.95	207.52	298.56	119.39	185.1	237.07	146.66	149.21	278.12	243.7	167.57	210.19	222.85	208.474	206.921	0.992553	-0.0107839	0.952675
TEAD1	1331.59	953.22	761.92	1026.09	970.03	1203.07	745.94	980.75	1149.52	616.43	919.94	950.81	789.9	814.91	694.09	1069.3	996.576	875.612	0.878621	-0.186688	0.115422
TEAD2	217.15	500.26	288	239.69	309.38	376.14	145.81	535.96	235.92	155.83	137.4	317.58	508.27	225.42	151.29	435.4	326.549	270.889	0.829551	-0.269598	0.377387
TEK	242.11	337.45	353.62	265.96	331.27	136.51	432.14	196.15	230.13	325.4	270.51	279.08	221.89	356.09	445.79	141.39	286.901	283.785	0.989138	-0.0157559	0.932547
TERF2IP	434.3	518.45	497.62	373.5	464.55	409.54	487.08	482.55	420.95	423.94	497	432.1	429.56	551.59	441.17	450.38	458.449	455.836	0.994301	-0.00824481	0.921932
TERT	4.99	6.37	3.65	24.63	5.71	10.8	5.28	12.89	8.1	6.87	4.29	18.28	11.38	8.98	12.7	14.98	9.29	10.6975	1.15151	0.203523	0.385801
TET2	601.53	951.4	918.68	647.67	865.31	819.07	689.94	878.53	749.38	641.64	889.88	711.18	748.18	924.63	697.55	932.6	796.516	786.88	0.987902	-0.0175602	0.857471
TFDP1	697.62	581.21	623.39	1095.86	507.38	1490.83	688.89	765.26	774.83	586.64	588.25	994.11	623.01	604.45	729.89	599.26	806.305	687.555	0.852723	-0.229851	0.333826
TGFB1	1552.48	2464.91	2595.65	1218.17	1634.48	1185.39	1719.05	3777.51	1941.69	882.26	1553.27	1897.77	1541.88	2141.52	1902.1	4166.73	2018.45	2003.4	0.992543	-0.0107991	0.96238
TGFB2	116.06	362	216.91	124.77	258.93	111.96	119.39	802.1	152.65	73.33	111.64	169.37	166.89	127.67	157.06	1064.62	264.015	252.904	0.957914	-0.0620315	0.848441
TGFB3	134.78	566.66	510.38	277.45	257.02	406.59	184.9	786.44	166.53	98.54	154.58	355.11	241.81	249.36	206.72	857.69	390.527	291.293	0.745895	-0.422956	0.220333
TGFBR2	2560.85	2512.2	2903.7	2196.65	2653.05	1469.22	2624.53	2634.68	2508.35	1879.1	2131.85	2713.84	2646.6	2794.85	2698.97	2417.64	2444.36	2473.9	1.01208	0.0173304	0.903147
TGM2	1913.15	1432.56	1166.58	1581	1812.49	1628.32	1944.1	4761.95	3196.44	2030.34	1160.39	1732.24	3946.67	3953.88	2979.6	9991.73	2030.02	3623.91	1.78516	0.836055	0.0324116
THBS1	3143.66	10188	6111.8	3188.26	6394.17	3976.52	3237.35	14084.2	5376.36	1979.92	3776.36	5032.16	5973.11	10604.9	4247.67	22279.4	6290.49	7408.73	1.17777	0.236053	0.5563
THBS2	1281.67	5959.43	3259.14	3544.52	3545.02	1777.6	1639.81	7561.47	2151.01	676.02	1024.06	4906.09	2703.5	5306.42	1536	6603.1	3571.08	3113.28	0.871801	-0.197928	0.635868
TIGIT	132.29	166.45	282.53	59.1	92.34	62.85	92.98	120.64	107.55	107.7	217.91	131.84	103.36	224.43	263.31	80.53	126.147	154.579	1.22538	0.29323	0.427839
TIMELESS	607.77	640.33	328.1	1862.56	627.33	771.93	583.23	528.59	766.73	568.31	505.59	1569.6	822.14	379.03	485.05	473.79	743.73	696.28	0.9362	-0.0951114	0.5588
TJP1	3309.64	2247.52	2036.05	3161.17	2816.79	3235.03	2036.02	2384.2	3098.15	1840.14	2096.43	2886.11	2875.14	2404.85	2151.55	1884.86	2653.3	2404.65	0.906287	-0.14196	0.0688563
TLR3	486.71	319.26	606.99	246.26	299.86	306.41	543.08	397.83	637.21	274.99	593.61	288.71	240.86	612.43	534.71	496.26	400.8	459.848	1.14732	0.198273	0.216049
TLR4	992.14	1076.01	1060.86	786.39	1016.67	862.28	1099.9	1063.63	1328.77	857.05	986.49	925.79	1040.25	1523.1	1135.25	1061.81	994.735	1107.31	1.11317	0.15468	0.282344
TMPRSS2	530.39	188.28	288	375.14	304.62	1302.26	463.84	307.58	579.38	295.61	536.72	463.86	284.48	423.92	355.7	464.43	470.014	425.512	0.905319	-0.143501	0.732466
TNF	79.87	208.29	247.9	82.09	77.11	68.75	132.07	201.68	150.34	75.62	186.78	127.03	128.96	118.7	197.49	142.32	137.22	140.905	1.02685	0.038232	0.89576
TNFAIP3	238.36	336.54	291.65	284.84	251.31	450.78	276.82	357.31	290.27	135.2	291.98	369.54	358.44	317.19	308.35	335.21	310.951	300.772	0.967266	-0.0480158	0.795936
TNFRSF17	51.17	212.84	311.7	45.97	74.25	86.42	84.53	128	86.73	203.95	171.75	142.43	92.93	313.2	150.14	52.44	124.36	151.696	1.21982	0.286663	0.508065
TNFRSF18	33.7	41.84	43.75	27.09	37.13	121.78	24.3	42.36	32.38	57.29	27.91	26.95	39.83	38.9	38.11	29.96	46.4937	36.4162	0.78325	-0.352454	0.394121
TNFRSF4	51.17	45.48	58.33	24.63	34.27	29.46	41.21	41.44	41.63	71.04	35.42	32.72	25.6	35.91	57.74	35.58	40.7488	41.955	1.0296	0.0420869	0.835189
TNFRSF9	66.14	114.6	174.99	29.55	59.97	66.78	61.28	79.2	89.05	48.12	115.93	46.19	68.28	144.63	220.58	104.87	81.5637	104.706	1.28374	0.360348	0.395365
TNFSF11	79.87	95.5	87.49	90.3	40.93	64.82	54.94	82.88	94.83	84.79	86.95	97.2	48.36	111.71	121.26	138.58	74.5913	97.96	1.31329	0.393186	0.0548513
TNFSF13B	259.58	210.11	313.52	155.97	184.68	167.94	219.77	205.36	389.73	183.33	209.32	202.09	175.43	236.4	230.98	200.38	214.616	228.458	1.06449	0.0901665	0.591986
TNFSF14	1863.23	959.59	1077.27	3688.99	2042.86	1668.59	1357.7	1732.2	3597.73	1038.09	901.69	2804.31	2138.34	2148.5	2832.93	1585.23	1798.8	2130.85	1.18459	0.244393	0.319724
TNFSF8	66.14	154.63	167.7	72.24	96.15	55	76.07	90.25	120.27	38.96	115.93	122.22	95.77	150.61	136.28	77.72	97.2725	107.22	1.10226	0.14047	0.696877
TNS1	1043.31	1393.45	2119.9	1053.18	1162.32	1325.83	1062.92	1838.11	992.24	1365.78	1278.47	1455.08	1239.38	1000.44	1115.62	1680.74	1374.88	1265.97	0.920787	-0.119061	0.422968
TNS4	13.73	12.73	25.52	9.85	8.57	11.79	9.51	6.45	9.25	16.04	13.95	12.51	13.28	13.96	8.08	33.71	12.2688	15.0975	1.23057	0.299321	0.498576
TOP2A	336.95	242.85	87.49	3247.37	519.76	3249.77	171.17	839.86	440.61	55	168.53	3304.73	1294.38	92.76	217.12	880.16	1086.9	806.661	0.742165	-0.430188	0.528409
TOX	88.61	128.25	205.97	59.92	78.06	58.93	80.3	97.61	123.74	77.91	161.02	94.31	85.34	189.52	184.78	68.35	99.7062	123.121	1.23484	0.304324	0.356146
TOX2	214.65	39.11	54.68	128.06	40.93	296.59	52.83	38.68	158.43	48.12	41.86	153.98	34.14	53.86	69.29	13.11	108.191	71.5987	0.661779	-0.595578	0.274089
TOX3	172.22	261.04	218.73	92.76	219.9	274.01	182.79	507.41	405.92	307.07	222.2	138.58	381.2	211.46	245.99	524.35	241.107	304.596	1.26332	0.337222	0.095393
TOX4	1456.39	1078.74	1193.93	1189.44	1403.16	1679.39	1191.82	1479.88	1612.1	1221.41	1240.9	1226.04	1620.58	1294.69	1286.54	1462.57	1334.09	1370.6	1.02737	0.0389515	0.595937
TP53	430.55	1013.25	710.89	942.36	734.9	569.62	727.98	930.1	695.03	595.81	661.24	1009.51	824.04	700.21	806.11	942.9	757.456	779.356	1.02891	0.0411204	0.765234
TP73	11.23	14.55	29.16	209.32	13.33	101.16	16.91	18.42	13.88	20.62	18.25	156.86	17.07	17.95	25.41	15.92	51.76	35.745	0.690591	-0.534096	0.219002
TPD52	2051.68	1193.34	1100.96	1502.19	2301.79	2808.8	1152.72	1291.1	2012.23	1695.77	1281.69	1483.95	3692.54	1159.03	1712.69	1882.05	1675.32	1864.99	1.11321	0.154732	0.5577
TPI1	7721.24	6612.5	5444.66	10925.8	9844.94	10335.6	9378.17	11932	9695.73	9833.17	7868.32	10670.6	13581	8183.06	10042.9	18919.8	9024.37	11099.3	1.22993	0.298574	0.0716875
TPSAB1/B2	388.12	859.53	1181.17	687.89	286.53	151.24	548.36	1674.19	228.98	258.95	788.98	1199.1	234.22	315.19	495.45	1541.22	722.129	632.761	0.876244	-0.190595	0.475627
TPX2	341.95	214.66	85.67	1228.02	228.47	1401.46	307.46	607.79	337.69	240.62	157.8	1276.08	431.46	118.7	217.12	663.87	551.935	430.418	0.779834	-0.358762	0.493929
TRAF1	395.61	791.32	1255.9	335.74	505.48	301.5	414.18	741.32	431.36	279.57	744.97	586.07	511.11	706.19	740.28	575.85	592.631	571.925	0.96506	-0.0513087	0.873542
TRAF6	693.88	642.15	627.04	509.76	708.24	693.36	585.34	620.68	625.64	522.48	606.49	562.98	663.78	670.28	625.95	571.17	635.056	606.096	0.954398	-0.0673375	0.188539
TRAT1	74.88	300.15	340.86	64.03	130.42	111.96	140.52	113.27	104.08	105.41	274.8	157.83	120.43	277.29	263.31	122.66	159.511	178.226	1.11733	0.160052	0.657826
TRRAP	1939.36	1600.82	1839.19	1576.07	1424.1	1723.58	1353.47	1694.45	1902.37	1299.33	1422.31	1539.77	1411.02	1400.42	1465.55	1782.8	1643.88	1527.95	0.929476	-0.105511	0.148056
TSPAN1	139.77	664.89	275.24	238.05	195.15	136.51	172.22	289.16	143.4	249.78	172.82	136.65	215.26	149.62	160.53	710.69	263.874	242.344	0.918408	-0.122793	0.798151
TTK	34.94	47.3	14.58	201.11	37.13	321.15	29.58	108.67	41.63	22.92	24.69	209.79	84.4	21.94	16.17	109.55	99.3075	66.3863	0.668492	-0.581018	0.42366
TUBG1	561.59	374.74	266.13	1172.2	383.63	881.92	353.95	679.62	754.01	371.24	331.69	935.41	773.78	321.18	407.67	720.98	584.222	576.995	0.987629	-0.0179591	0.944808
TXN	9817.85	5065.34	4227.04	7227.77	16884.5	14993.7	8037.37	6181.97	10100.5	8508.63	8377.13	6765.36	18231.3	7741.19	7503.29	7082.51	9054.45	9288.74	1.02588	0.0368563	0.854101
TXN2	2207.67	1885.52	1445.47	2162.17	2776.8	3333.24	2694.27	1585.78	2366.11	2708.65	2196.26	2172.04	3653.66	1944.03	2620.43	1749.09	2261.36	2426.28	1.07293	0.101554	0.545744
TXNRD2	3132.43	1787.28	1629.57	2011.96	2329.39	1937.68	2587.55	1278.2	3079.64	2655.94	2386.26	2252.88	2583.07	2094.64	2380.22	1306.2	2086.76	2342.36	1.12249	0.166698	0.0971051
TYROBP	2429.81	2527.67	2943.8	1424.21	2303.69	1798.22	2125.83	3678.06	4429.23	1668.27	2505.41	1921.83	3146.34	3925.95	2912.62	3522.53	2403.91	3004.02	1.24964	0.321512	0.160266
UBE2C	141.02	135.52	41.92	1159.07	197.05	1591	94.04	434.66	197.75	29.79	97.68	1188.51	540.51	49.87	101.63	329.59	474.285	316.916	0.668198	-0.581653	0.465137
UBE2T	61.15	25.47	29.16	228.2	36.17	229.81	38.04	102.22	87.89	6.87	32.2	198.25	113.79	19.95	45.04	103	93.7775	75.8738	0.809083	-0.305641	0.566104
UCHL5	1148.14	790.41	698.13	1132.8	805.34	2188.12	1102.01	690.67	1266.32	1116	863.05	1253.95	1142.66	825.89	1080.97	794.96	1069.45	1042.97	0.975242	-0.0361678	0.896
UGDH	4273.08	2801.44	2681.32	2096.5	11117.7	5314.14	4433.39	3290.36	4677.86	5518.12	4038.28	1641.78	15521.2	3870.1	5537.67	2910.16	4500.99	5464.4	1.21404	0.279819	0.192592
VAV1	233.37	378.38	506.73	198.65	248.46	203.29	252.52	317.71	400.13	142.08	319.89	273.31	352.75	423.92	325.68	262.18	292.389	312.493	1.06876	0.0959338	0.739397
VCP	5582.21	4188.52	3962.74	4964.63	4892.96	3943.13	5368.46	5201.22	6514.32	4942.94	4343.14	4498.05	5870.7	4715.93	5667.02	5455.14	4762.98	5250.9	1.10244	0.1407	0.0235104
VEGFA	2104.09	1366.16	1523.85	1097.5	1394.59	4064.91	1376.72	1744.18	2148.7	1643.06	1516.77	957.54	2439.88	1499.16	1421.66	4631.16	1834	2032.24	1.10809	0.148078	0.720002
VEGFB	1226.76	1087.83	951.49	929.23	569.26	1683.32	1057.63	1213.74	1161.08	1047.25	917.79	986.42	735.85	1034.35	1035.93	1636.73	1089.91	1069.42	0.981207	-0.0273704	0.852966
VEGFC	325.72	553.92	586.94	415.36	673.02	321.15	385.65	504.65	305.3	236.03	437.96	539.88	366.98	522.66	390.35	347.38	470.801	393.317	0.835422	-0.259424	0.28435
VEGFD	78.62	48.21	61.97	52.54	119.94	75.62	69.73	44.2	77.48	61.87	41.86	78.91	131.81	72.81	93.55	41.2	68.8538	74.9363	1.08834	0.122129	0.308323
VWF	4354.2	1212.44	5360.81	2057.92	1901.02	755.23	2270.58	3677.14	2548.83	609.56	1197.96	3163.26	1436.62	779.01	2291.29	2597.42	2698.67	1827.99	0.677369	-0.561986	0.163222
WASF2	2364.92	2488.55	2719.6	2091.58	2520.73	3335.21	2084.62	2910.95	2478.28	1684.31	2165.13	2453.05	2793.59	2537.51	2324.78	2731.32	2564.52	2396	0.934286	-0.0980632	0.361806
WEE1	745.04	967.77	437.47	1379.06	907.2	1453.51	714.25	722.9	728.57	685.18	775.02	1475.29	1302.91	703.2	806.11	685.4	915.9	895.21	0.97741	-0.0329639	0.876936
WNT5A	507.93	307.43	246.08	64.85	442.65	774.88	264.14	279.03	514.62	224.57	185.71	65.44	364.13	132.66	150.14	263.11	360.874	237.548	0.658257	-0.603278	0.147216
WRAP53	143.52	195.56	169.52	293.05	120.9	164.99	142.64	180.5	159.59	146.66	147.06	362.81	133.71	141.64	161.68	191.01	176.335	180.52	1.02373	0.0338398	0.751797
WWC1	985.9	1108.75	734.58	994.9	562.6	1709.83	642.4	995.49	1391.22	930.38	739.6	861.31	912.23	1079.24	901.96	1647.03	966.806	1057.87	1.09419	0.129865	0.546914
WWTR1	1161.87	1961.01	1766.28	1215.71	1368.89	1489.84	987.9	2693.62	1107.88	719.56	924.23	1125.96	1177.74	1010.41	834.98	3078.7	1580.64	1247.43	0.789195	-0.341547	0.10632
XBP1	11753.5	8741.78	10577.6	13155.3	9159.55	13385	9480.65	8467.64	12236.5	14668.4	9362.55	10668.7	12793	16918.7	12224.5	8489.83	10590.1	12170.3	1.14921	0.200641	0.158923
XCL1/2	151.01	229.21	273.42	192.9	97.1	79.55	152.15	125.24	154.97	217.7	240.45	281.01	119.48	296.24	224.05	104.87	162.572	204.846	1.26003	0.333458	0.190929
XRCC2	51.17	81.86	65.62	238.87	36.17	220.97	50.72	66.3	69.39	36.67	42.94	220.38	92.93	32.92	45.04	82.4	101.46	77.8337	0.767137	-0.382443	0.392439
YAP1	1384.01	1237.91	1164.76	1214.07	1010.96	1318.96	1016.43	1449.49	1634.07	1006	984.35	1245.29	996.63	1301.67	1099.45	1726.62	1224.57	1249.26	1.02016	0.0287941	0.711026
ZAP70	336.95	891.37	1316.05	300.44	389.34	218.03	390.93	457.69	394.35	277.28	778.24	516.79	386.89	680.26	649.05	348.32	537.6	503.897	0.937309	-0.0934028	0.80809
ZEB1	894.8	1066	964.25	953.85	1055.7	682.56	720.58	1280.97	825.71	609.56	608.64	928.67	901.8	784.99	684.85	1254.7	952.339	824.865	0.866147	-0.207317	0.0960564
ZMYM2	829.91	1118.76	1059.04	881.62	897.68	1428.95	871.68	1051.66	978.36	983.09	916.72	1004.7	1024.13	871.77	979.34	841.77	1017.41	949.985	0.933726	-0.0989281	0.462523
aSMA	1495.08	2887.85	3415.9	3467.36	3155.67	3417.7	2603.4	2151.21	1578.56	3187.59	2681.45	3765.7	3784.52	2231.29	3366.49	2345.54	2824.27	2867.64	1.01536	0.0219865	0.859716
desmin	11.23	23.65	76.56	16.42	19.04	15.71	22.19	12.89	33.54	18.33	12.88	17.32	14.22	23.94	12.7	14.98	24.7112	18.4887	0.748192	-0.41852	0.508023
ABCF1	1943.1	1035.08	975.19	1590.85	1306.06	2080.09	1080.88	1382.26	1952.1	1184.75	1094.91	1591.74	1722.05	1103.18	1236.88	1378.3	1424.19	1407.99	0.988625	-0.0165046	0.914505
DNAJC14	726.32	572.11	521.32	765.87	517.85	678.63	520.89	749.61	699.66	538.52	492.71	765.07	645.77	522.66	495.45	746.27	631.575	613.264	0.971007	-0.0424464	0.521892
ERCC3	1608.64	1656.31	1540.25	1312.57	1597.35	1728.49	1443.28	1531.45	1738.15	1242.04	1374	1375.21	1649.98	1438.32	1369.69	1483.17	1552.29	1458.82	0.939784	-0.0895985	0.20031
G6PD	207.16	358.37	349.98	238.05	656.84	495.96	183.84	1164.93	293.74	139.79	197.51	312.77	1610.15	228.42	309.51	1162.94	456.891	531.854	1.16407	0.219179	0.598566
GUSB	3846.27	1852.77	1208.51	3661.08	1786.79	2261.77	2034.96	1626.3	3912.29	2853.02	2380.89	3127.66	1887.05	2198.37	1898.63	1631.11	2284.81	2486.13	1.08811	0.121828	0.360594
MRPL19	1602.4	1170.6	962.43	1667.19	1247.04	2017.23	1523.58	1077.45	1656.04	1727.85	1269.88	1548.43	1582.65	1206.91	1440.14	1089.9	1408.49	1440.22	1.02253	0.0321449	0.833896
NRDE2	761.27	745.84	714.53	920.2	651.13	1042.99	730.09	606.87	833.8	941.84	781.46	892.1	631.54	663.3	687.16	560.87	771.615	749.009	0.970703	-0.0428986	0.711873
OAZ1	7943.38	7846.77	5738.13	7244.19	7365.15	7877.42	7058.98	8326.74	10093.5	7511.8	6879.68	7655.54	9719.71	7861.88	8026.45	9650.9	7425.1	8424.94	1.13466	0.182257	0.0214833
POLR2A	1242.99	1379.8	1357.98	1209.96	1165.17	1406.37	1318.61	1818.77	1228.16	1132.04	1322.48	1419.48	1275.42	1521.11	1517.52	1457.89	1362.46	1359.26	0.997656	-0.00338581	0.966514
PSMC4	1184.33	1045.08	679.9	1424.21	1075.69	2409.09	1056.58	1218.34	1499.92	1104.54	1036.94	1383.87	1700.24	1004.43	1137.56	1403.58	1261.65	1283.88	1.01762	0.0252014	0.9212
PUM1	1998.01	1853.68	1799.09	1346.23	1728.72	2188.12	1798.29	1811.4	1975.23	1902.01	1701.4	1441.61	1921.18	1860.24	1762.35	1910.14	1815.44	1809.27	0.9966	-0.00491352	0.915603
SDHA	4625.01	3506.35	4079.4	4576.36	5358.46	5368.15	5547.02	3493.88	4426.91	5089.6	4656.58	4343.11	5603.29	3951.89	4513.29	3604.93	4569.33	4523.7	0.990014	-0.014479	0.893619
SF3A1	1852	1614.47	1401.72	1819.87	1646.85	2679.17	1463.36	1810.48	2024.95	1425.36	1524.29	1899.69	1923.08	1588.93	1671.12	1845.53	1785.99	1737.87	0.973056	-0.0394049	0.767935
STK11IP	213.4	271.05	244.25	201.11	204.67	326.06	219.77	346.26	216.26	174.16	209.32	213.64	195.34	192.51	181.32	381.09	253.321	220.455	0.870259	-0.200484	0.146958
TBC1D10B	247.1	301.06	344.51	323.42	315.09	402.66	276.82	419.01	331.9	295.61	269.43	320.46	385.94	311.2	312.97	352.07	328.709	322.447	0.980952	-0.0277456	0.80008
TBP	647.7	806.78	885.87	972.73	994.78	1274.76	679.38	977.07	732.04	692.06	700.96	1090.35	1122.74	813.92	784.17	942.9	904.884	859.893	0.95028	-0.0735762	0.553656
TFRC	1956.83	2701.39	2019.65	2122.77	904.34	7554.31	1281.63	1338.98	1792.51	4523.58	2566.6	2056.56	1534.29	1084.23	1645.71	1816.51	2484.99	2127.5	0.856141	-0.22408	0.702699
TLK2	758.77	759.48	539.54	763.41	806.29	1033.17	610.7	764.34	779.45	579.77	610.79	781.43	1030.76	699.21	684.85	772.48	754.462	742.342	0.983936	-0.0233642	0.846718
TMUB2	1028.33	917.75	982.48	934.97	804.39	1090.13	904.43	1076.53	1052.37	827.26	921.01	871.89	1013.69	933.61	817.66	1157.32	967.376	949.351	0.981367	-0.0271352	0.676867
UBB	44708.8	35495.6	20229.3	33860.1	44588.8	28815.8	44117.3	20676	41171	46542	36522.7	30647.2	40501.3	36289.1	39622.9	19664.2	34061.4	36370.1	1.06778	0.0946113	0.447726
NEG_A	7	11	9	11	15	9	13	9	9	10	11	10	13	12	11	13	10.5	11.125	1.05952	0.083416	0.482994
NEG_B	12	16	13	9	8	19	11	15	11	17	9	6	7	14	12	11	12.875	10.875	0.84466	-0.243557	0.0455602
NEG_C	23	28	18	20	11	22	17	17	20	29	28	22	18	25	23	26	19.5	23.875	1.22436	0.292027	0.0261955
NEG_D	6	9	4	7	10	14	9	9	11	7	12	10	7	6	13	5	8.5	8.875	1.04412	0.0622843	0.850495
NEG_E	15	17	15	16	9	11	12	7	17	15	12	12	16	18	16	14	12.75	15	1.17647	0.234465	0.218964
NEG_F	18	15	20	28	11	13	22	15	24	13	8	18	16	22	17	13	17.75	16.375	0.922535	-0.116324	0.624402
NEG_G	16	14	13	13	18	7	12	8	14	10	26	17	18	15	33	9	12.625	17.75	1.40594	0.491536	0.130315
NEG_H	17	15	11	9	9	11	12	16	8	6	8	9	12	8	11	10	12.5	9	0.72	-0.473931	0.0537866
POS_A	34397	34230	47648	34621	31533	31095	41834	33331	30669	42912	37347	29829	30093	35772	34256	30583	36086.1	33932.6	0.940323	-0.0887712	0.359536
POS_B	11845	12362	16516	12031	11023	11166	14431	11183	10418	15077	12673	10350	10291	12953	11876	10574	12569.6	11776.5	0.936901	-0.0940308	0.333121
POS_C	3464	3590	4807	3606	3295	3157	4206	3293	3144	4373	3809	3092	3103	3600	3645	3208	3677.25	3496.75	0.950914	-0.0726126	0.399768
POS_D	838	816	1139	857	781	751	1016	798	709	1010	933	677	729	854	861	706	874.5	809.875	0.926101	-0.110759	0.239472
POS_E	130	145	174	124	129	123	153	131	113	143	139	111	130	134	146	124	138.625	130	0.937782	-0.0926758	0.11795
POS_F	73	58	60	74	63	48	93	64	51	90	87	46	50	63	78	65	66.625	66.25	0.994371	-0.00814317	0.9642

## Sheet: Fig3c
GSEA-Normalized enrichment score (NES)
Signature (nCounter)	Group (nCounter)	NES	p-val	GSEA	q-val	Color
ANDROGEN_SIGNALING	Sustaining_Proliferative_Signaling	0.856528	0.684211	n.s.	0.737729	darkgreen
ANTIGEN_PRESENTATION	Avoiding_immune_Destruction	2.05746	0	Upregulate	0	darkgreen
APOPTOSIS	Resisting_Cell_Death	-0.643742	0.917313	n.s.	0.97711	orangered
AUTOPHAGY	Deregulating_Cellular_Energetics	1.48399	0.0485762	Upregulate	0.096838	orangered
B_CELL_FUNCTION	Avoiding_immune_Destruction	-1.16446	0.30445	n.s.	0.471586	darkgreen
CELL_ADHESION_&_MOTILITY	Activating_Invasion_&_Metastasis	-2.21627	0	Downregulate	0	orangered
CELL_CYCLE	Evading_Growth_Suppressors	-1.9932	0	Downregulate	0.007666	blue
CHEMOKINE_SIGNALING	Tumor-promoting_Inflammation	1.49192	0.0502431	n.s.	0.100016	orangered
CYTOTOXICITY	Avoiding_immune_Destruction	1.44577	0.0828924	n.s.	0.112923	orangered
DNA_DAMAGE_REPAIR	Genome_Instability_&_Mutation	-1.07444	0.326087	n.s.	0.58262	orangered
ECM_REMODELING_&_METASTASIS	Activating_Invasion_&_Metastasis	-1.84707	0	Downregulate	0.0145979	orangered
EGFR_SIGNALING	Sustaining_Proliferative_Signaling	-0.731099	0.789352	n.s.	0.932274	orangered
EMT	Activating_Invasion_&_Metastasis	-0.994392	0.489164	n.s.	0.671221	blue
EPIGENETIC_&_TRANSCRIPTIONAL_REGULATION	Genome_Instability_&_Mutation	-0.989577	0.47651	n.s.	0.644275	orangered
ERBB2_SIGNALING	Sustaining_Proliferative_Signaling	-1.43904	0.0815789	n.s.	0.20666	orangered
ESTROGEN_SIGNALING	Sustaining_Proliferative_Signaling	-0.824104	0.758442	n.s.	0.827822	darkgreen
FGFR_SIGNALING	Sustaining_Proliferative_Signaling	-1.40174	0.0957179	n.s.	0.225406	darkgreen
GLUCOSE_METABOLISM	Deregulating_Cellular_Energetics	1.56198	0.0282132	Upregulate	0.0671662	orangered
GLUTAMINE_METABOLISM	Deregulating_Cellular_Energetics	1.03314	0.431034	n.s.	0.499894	orangered
HEDGEHOG	Sustaining_Proliferative_Signaling	1.69893	0.014827	Upregulate	0.0268301	darkgreen
HIF1_SIGNALING	Inducing_Angiogenesis	0.946491	0.533646	n.s.	0.615857	orangered
HIPPO_SIGNALING	Activating_Invasion_&_Metastasis	-0.997973	0.453165	n.s.	0.704428	orangered
IMMORTALITY_&_STEMNESS	Enabling_Replicative_Immortality	-0.843288	0.705729	n.s.	0.830969	orangered
INFLAMMATION	Tumor-promoting_Inflammation	2.34266	0	Upregulate	0	orangered
INTERFERON_RESPONSE	Tumor-promoting_Inflammation	2.28284	0	Upregulate	0	orangered
INTERLEUKIN_SIGNALING	Tumor-promoting_Inflammation	1.21192	0.209627	n.s.	0.280362	orangered
JAK_STAT_SIGNALING	Tumor-promoting_Inflammation	1.77874	0.00686106	Upregulate	0.0151926	orangered
LIPID_METABOLISM	Deregulating_Cellular_Energetics	1.37139	0.121043	n.s.	0.145344	darkgreen
MAPK_SIGNALING	Sustaining_Proliferative_Signaling	-0.948017	0.554487	n.s.	0.692265	orangered
MET_SIGNALING	Sustaining_Proliferative_Signaling	-1.25587	0.161954	n.s.	0.372882	orangered
MTOR_SIGNALING	Deregulating_Cellular_Energetics	0.58818	0.989676	n.s.	0.964628	blue
MYC	Sustaining_Proliferative_Signaling	1.18659	0.257749	n.s.	0.296088	orangered
MYELOID_IMMUNE_EVASION	Avoiding_immune_Destruction	1.57571	0.0311419	Upregulate	0.0685206	blue
NF_KB_SIGNALING	Tumor-promoting_Inflammation	1.71183	0.00158983	Upregulate	0.0271317	orangered
NOTCH_SIGNALING	Sustaining_Proliferative_Signaling	-1.79368	0.016055	Downregulate	0.0189363	orangered
NRF2_&_OXIDATIVE_STRESS	Deregulating_Cellular_Energetics	1.248	0.187909	n.s.	0.252929	blue
P53_SIGNALING	Genome_Instability_&_Mutation	-1.19056	0.243961	n.s.	0.453438	blue
PDGF_SIGNALING	Inducing_Angiogenesis	-0.938559	0.527273	n.s.	0.678501	orangered
PI3K_AKT_SIGNALING	Sustaining_Proliferative_Signaling	-1.09765	0.334975	n.s.	0.575001	blue
SENESCENCE	Enabling_Replicative_Immortality	0.698151	0.865672	n.s.	0.924931	orangered
T_CELL_COSTIMULATION	Avoiding_immune_Destruction	1.39133	0.0945274	n.s.	0.148087	blue
T_CELL_EXHAUSTION	Avoiding_immune_Destruction	1.85219	0.00162075	Upregulate	0.00844382	orangered
TCR_SIGNALING	Avoiding_immune_Destruction	1.36773	0.0730159	n.s.	0.140165	blue
TGF_BETA_SIGNALING	Sustaining_Proliferative_Signaling	-1.37986	0.0777202	n.s.	0.227352	blue
TNF_SUPERFAMILY	Resisting_Cell_Death	1.38181	0.0996503	n.s.	0.145179	blue
TUMOR_ANTIGEN	Avoiding_immune_Destruction	-1.54307	0.0545455	n.s.	0.1251	blue
VEGF_SIGNALING	Inducing_Angiogenesis	-2.12541	0	Downregulate	0.00222652	blue
WNT_SIGNALING	Sustaining_Proliferative_Signaling	-1.91259	0	Downregulate	0.0108106	blue

## Sheet: Fig4d
Imaging mass cytometry
ROI	CD4+ cells number/μm2	FOXP3+ cells number/μm2	FOXP3_CD4_ratio	Point	ROI	CD68+ cells number/μm2	CD163+ cells number/μm2	CD163_CD68_ratio	Point	ROI	CD8+ cells number/μm2	CD3+ cells number/μm2	CD8_CD3_ratio	Point
FL37_2a	102.236	35.1438	0.34375	Baseline	FL37_2a	73.4824	47.9233	0.652174	Baseline	FL37_2a	134.185	236.422	0.567568	Baseline
FL37_2b	64.8464	27.3038	0.421053	Baseline	FL37_2b	71.6724	13.6519	0.190476	Baseline	FL37_2b	71.6724	136.519	0.525	Baseline
FL37_3	41.5662	17.1155	0.411765	Baseline	FL37_3	132.034	36.6761	0.277778	Baseline	FL37_3	58.6817	100.248	0.585366	Baseline
FL37_5	40.71	16.284	0.4	Baseline	FL37_5	92.276	29.854	0.323529	Baseline	FL37_5	97.704	138.414	0.705882	Baseline
FL40_3	75	37.5	0.5	Baseline	FL40_1	194.444	63.4921	0.326531	Baseline	FL40_1	99.2063	111.111	0.892857	Baseline
FL40_4	67.1141	40.2685	0.6	Baseline	FL40_3	308.333	150	0.486486	Baseline	FL40_3	291.667	366.667	0.795455	Baseline
FL40_5	55.3936	2.91545	0.0526316	Baseline	FL40_4	275.168	80.5369	0.292683	Baseline	FL40_4	100.671	167.785	0.6	Baseline
FL43_1	37.9295	15.1718	0.4	Baseline	FL40_5	139.942	34.9854	0.25	Baseline	FL40_5	75.8017	131.195	0.577778	Baseline
FL43_3	53.6117	11.2867	0.210526	Baseline	FL43_1	134.017	63.2158	0.471698	Baseline	FL43_1	80.9162	118.846	0.680851	Baseline
FL43_5	95.8901	44.7487	0.466667	Baseline	FL43_3	191.874	67.7201	0.352941	Baseline	FL43_3	79.0068	132.619	0.595745	Baseline
FL37P_3a	112.069	43.1034	0.384615	4W	FL43_5	127.854	41.5524	0.325	Baseline	FL43_5	131.05	226.94	0.577465	Baseline
FL37P_3b	253.275	30.5677	0.12069	4W	FL37P_3a	181.034	21.5517	0.119048	4W	FL37POST_3a	150.862	262.931	0.57377	4W
FL40P_3a	94.9153	27.1186	0.285714	4W	FL37P_3b	200.873	39.3013	0.195652	4W	FL37POST_3b	205.24	458.515	0.447619	4W
FL40P_3b	157.143	21.4286	0.136364	4W	FL40P_3a	200	27.1186	0.135593	4W	FL40POST_3a	149.153	244.068	0.611111	4W
FL40P_4	74.0741	18.5185	0.25	4W	FL40P_3b	200	42.8571	0.214286	4W	FL40POST_3b	192.857	350	0.55102	4W
FL43P-3	100.962	19.2308	0.190476	4W	FL40P_4	296.296	37.037	0.125	4W	FL40POST_4	92.5926	166.667	0.555556	4W
FL43P-4	105.854	25.0707	0.236842	4W	FL43P-3	168.269	33.6538	0.2	4W	FL43POST_3	134.615	235.577	0.571429	4W
					FL43P-4	233.993	27.8563	0.119048	4W	FL43POST_4	77.9977	183.852	0.424242	4W

[truncated: 3 more sheets: Fig5a, Fig5b, c, Fig6a]
